# Supplementary material for: Extremes of summer climate trigger thousands of thermokarst landslides in a High Arctic environment
Source: Nat Commun. 2019 Apr 2;10:1329. doi: 10.1038/s41467-019-09314-7 (PMC6445831; doi:10.1038/s41467-019-09314-7)
Supplement: Supplementary file 3 — Supplementary Data 1 [file 41467_2019_9314_MOESM3_ESM.xlsx]

## Sheet: Sheet1
Longitude	Latitude	Number	Type: C-coast; L-lake; R-river; S-slope	First year of observed activity (1900 means prior to 1984)	End date (2100 means still active in 2016)
-122.825	71.1331	398	R	1900	2004
-122.812	71.1342	399	S	1900	2100
-122.794	71.1586	444	R	1900	2100
-122.815	71.2953	673	R	1900	2100
-122.373	71.3068	917	R	1900	2100
-122.724	71.3758	828	R	1900	2100
-121.28	71.389	354	C	1900	1996
-121.264	71.3908	359	C	1900	1992
-121.25	71.3926	363	C	1900	2003
-122.21	71.4547	1004	R	1900	2012
-121.412	71.4592	372	L	1900	2002
-122.343	71.4773	980	R	1900	2011
-120.678	71.4856	1498	C	1900	2008
-120.996	71.5048	1405	R	1900	2004
-121.426	71.5335	1325	R	1900	2011
-121.414	71.5348	1324	R	1900	2100
-121.999	71.5504	1211	R	1900	2012
-122.133	71.5507	4571	R	1900	1990
-122.004	71.5537	1208	R	1900	2015
-122.015	71.5554	1206	R	1900	2100
-122.036	71.5605	1205	R	1900	2100
-121.801	71.5996	1273	L	1900	2013
-123.654	71.6004	1172	R	1900	1991
-121.506	71.6016	1300	S	1900	2000
-123.646	71.6033	1173	R	1900	2000
-120.879	71.6241	1424	L	1900	2015
-121.999	71.6385	4455	R	1900	1999
-121.523	71.6428	1295	L	1900	2015
-121.323	71.6476	1345	L	1900	2100
-121.324	71.6499	1344	L	1900	2100
-121.469	71.6629	1294	L	1900	1995
-123.977	71.6756	1145	C	1900	2100
-123.985	71.6795	1140	C	1900	1992
-124.025	71.6932	1121	L	1900	2001
-124.085	71.706	1111	R	1900	1986
-124.101	71.7107	1103	C	1900	1987
-121.933	71.7162	1222	L	1900	1999
-121.763	71.7457	1278	R	1900	2100
-124.245	71.7509	35	C	1900	1987
-120.446	71.7523	315	C	1900	2002
-121.71	71.7549	1602	R	1900	2100
-121.875	71.7646	1576	L	1900	2000
-120.466	72.0042	1965	R	1900	2100
-120.302	72.0251	2009	C	1900	2012
-119.19	72.5357	3108	C	1900	2100
-119.194	72.5368	2385	C	1900	2100
-118.931	72.7046	2959	R	1900	2100
-118.304	72.8893	2909	S	1900	2100
-119.098	72.9109	2958	L	1900	1999
-117.753	72.9855	3355	R	1900	2100
-118.683	72.9943	3133	L	1900	2003
-118.335	73.0025	3146	L	1900	2012
-117.601	73.0131	3460	C	1900	2004
-118.357	73.022	3236	L	1900	2100
-117.89	73.0671	3389	L	1900	2100
-118.152	73.0716	3373	L	1900	2000
-118.11	73.0726	3376	L	1900	1995
-118.141	73.0742	3914	L	1900	1992
-118.081	73.0754	3380	L	1900	2100
-117.38	73.1904	3644	L	1900	2002
-116.556	73.2733	3750	R	1900	2100
-119.526	74.1722	4299	C	1900	2001
-119.647	74.2288	4263	C	1900	2100
-120.758	71.5332	1459	R	1985	2010
-122.113	71.534	1197	R	1985	2100
-124.172	71.7367	43	C	1985	1998
-120.812	71.9867	1886	R	1985	2100
-119.236	72.4895	2360	C	1985	2100
-117.878	73.0712	3416	L	1985	2100
-117.882	73.0714	3387	L	1985	2100
-119.101	74.1704	4318	R	1985	2100
-122.79	71.1539	442	R	1987	2100
-122.719	71.172	475	R	1987	1996
-122.856	71.1786	464	S	1987	2100
-122.779	71.1996	492	R	1987	2100
-124.298	71.7593	27	C	1987	2003
-120.159	72.1847	105	C	1987	2100
-119.042	72.9486	3111	L	1987	2100
-122.724	71.1301	385	R	1988	1992
-122.03	71.5699	1203	R	1988	2100
-123.985	71.6785	1139	C	1988	2100
-124.124	71.7164	1091	C	1988	2001
-124.127	71.718	1090	C	1988	2013
-124.136	71.7189	1087	C	1988	1998
-124.135	71.721	1085	C	1988	2010
-124.152	71.7273	1077	C	1988	2100
-124.379	71.7708	15	C	1988	2003
-120.515	71.992	1952	R	1988	1999
-120.323	72.3563	2223	R	1988	2009
-117.832	72.9547	4517	S	1988	1990
-118.875	72.9802	3106	L	1988	2100
-124.814	73.0467	4444	C	1988	2004
-118.089	73.0795	3379	L	1988	2100
-117.504	73.214	3693	R	1988	2100
-115.913	73.5918	4093	R	1988	1995
-122.42	71.2995	899	L	1989	2100
-122.241	71.4487	1001	R	1989	2010
-120.798	71.572	1449	R	1989	2100
-121.992	71.6374	4576	R	1989	1997
-124.14	71.7284	1082	S	1989	1997
-121.936	71.7464	1572	L	1989	2100
-121.931	71.7481	1573	L	1989	2100
-124.31	71.7604	22	C	1989	1994
-123.904	71.8876	1555	L	1989	2014
-120.804	71.9857	1887	R	1989	2100
-120.714	71.9941	1605	R	1989	1995
-120.503	72.3861	2211	R	1989	2004
-119.303	72.4637	2331	S	1989	2100
-119.195	72.5334	2391	C	1989	2100
-119.193	72.5366	2386	S	1989	2100
-119.078	72.6564	2467	C	1989	2100
-119.055	72.6589	2470	C	1989	2100
-118.861	72.7136	2505	C	1989	2100
-118.342	72.8346	2840	R	1989	2005
-118.529	72.8353	2807	S	1989	2003
-117.952	72.9436	3181	R	1989	2100
-118.69	72.9922	3131	L	1989	2100
-117.726	73.059	3441	L	1989	2100
-119.6	73.077	3062	R	1989	2100
-118.742	73.1038	3081	S	1989	2003
-119.503	74.1937	4294	C	1989	2100
-122.765	71.2675	644	R	1990	2015
-122.809	71.2849	656	S	1990	2100
-122.927	71.3214	682	R	1990	2100
-122.334	71.3719	951	L	1990	2100
-122.282	71.4466	999	L	1990	2100
-122.28	71.4621	986	R	1990	2100
-121.279	71.5249	1356	R	1990	2100
-121.272	71.5253	1357	R	1990	2100
-120.996	71.5398	1401	R	1990	2100
-123.474	71.5432	783	R	1990	1996
-120.67	71.5805	1479	R	1990	2100
-121.806	71.6001	1272	L	1990	2003
-121.913	71.6577	1258	L	1990	2000
-124.186	71.737	42	C	1990	1996
-124.362	71.7696	18	C	1990	2005
-120.757	71.99	1894	R	1990	2100
-119.065	72.9071	2964	L	1990	2100
-118.366	73.0466	3230	L	1990	2100
-117.371	73.2029	3638	L	1990	2100
-117.377	73.2039	3637	L	1990	2100
-117.382	73.2054	3636	L	1990	2100
-117.229	73.2069	3654	L	1990	2100
-119.716	73.9151	4156	L	1990	2001
-119.911	74.1257	4554	R	1990	2003
-119.865	74.134	4284	R	1990	2007
-120.705	71.567	1480	R	1991	2010
-119.599	72.4689	2323	R	1991	2100
-120.852	74.3478	4418	R	1991	2100
-121.286	71.3878	353	C	1992	2010
-121.256	71.3911	361	C	1992	2100
-121.93	71.6539	1255	L	1992	2006
-121.927	71.6554	1256	L	1992	2006
-121.924	71.6564	1257	L	1992	2006
-123.951	71.6658	1154	S	1992	2003
-117.888	73.0463	3407	L	1992	2100
-122.819	71.1645	447	L	1993	2011
-124.542	71.7881	3	C	1993	2100
-119.611	72.8523	2548	L	1993	2100
-117.797	72.9946	3367	R	1993	2100
-124.808	73.0445	4447	C	1993	2009
-119.519	73.077	3071	R	1993	2100
-119.86	74.1345	3865	R	1993	2003
-122.789	71.1508	428	R	1994	2100
-121.267	71.3898	357	C	1994	2100
-121.26	71.3905	360	C	1994	2100
-124.131	71.718	1089	C	1994	2013
-119.207	72.5323	2393	R	1994	2005
-118.706	72.9903	3129	L	1994	2100
-118.001	73.062	3383	R	1994	2100
-122.729	71.1413	424	S	1995	2100
-122.734	71.1423	421	S	1995	2100
-122.776	71.2109	506	R	1995	2100
-122.734	71.2109	532	R	1995	2100
-122.754	71.2606	627	R	1995	2100
-122.804	71.2795	661	R	1995	2100
-122.346	71.3696	948	L	1995	2007
-123.984	71.6761	1143	C	1995	2100
-119.156	72.6258	2448	C	1995	2100
-119.152	72.6275	2449	C	1995	2100
-119.15	72.6302	2451	C	1995	2100
-119.147	72.6309	2450	C	1995	2100
-119.144	72.6316	2453	C	1995	2100
-122.807	74.4581	4322	C	1995	2100
-121.276	71.3887	355	C	1996	2100
-121.407	71.5371	1323	R	1996	2013
-122.129	71.5623	1191	L	1996	2100
-124.117	71.7148	4577	C	1996	2010
-123.878	71.9099	1551	L	1996	2005
-123.845	71.9404	1542	R	1996	2100
-119.606	72.8523	2547	L	1996	2100
-118.697	72.9926	3130	L	1996	2100
-118.559	72.999	3136	R	1996	2100
-117.274	73.1281	3569	L	1996	2100
-122.808	71.2161	521	S	1997	2100
-123.052	71.395	758	S	1997	2013
-121.418	71.4554	371	L	1997	2100
-120.694	71.48	1495	C	1997	2100
-118.647	72.7745	2657	R	1997	2100
-117.911	72.9389	3191	S	1997	2008
-118.135	72.9426	3161	L	1997	2100
-118.166	73.0087	3315	R	1997	2100
-117.594	73.0113	3462	C	1997	2100
-118.297	73.0127	3240	L	1997	2100
-118.293	73.0138	3241	L	1997	2100
-124.808	73.0438	4448	S	1997	2005
-117.279	73.1272	3570	L	1997	2100
-117.685	73.1626	3551	R	1997	2100
-119.649	74.1902	4268	C	1997	2100
-122.905	71.1008	382	R	1998	2008
-122.814	71.1252	391	S	1998	2013
-122.826	71.1309	397	S	1998	2100
-122.789	71.1587	445	S	1998	2100
-122.71	71.1634	458	R	1998	2100
-122.787	71.1901	483	S	1998	2100
-122.798	71.2057	499	R	1998	2013
-122.769	71.2153	529	R	1998	2100
-122.768	71.2199	543	R	1998	2100
-122.766	71.2226	545	R	1998	2100
-122.715	71.225	554	R	1998	2100
-122.814	71.2472	592	S	1998	2100
-122.855	71.2827	652	S	1998	2100
-122.214	71.3228	961	R	1998	2100
-122.296	71.3991	1045	R	1998	2100
-122.237	71.4492	1002	R	1998	2100
-122.365	71.4858	979	L	1998	2100
-123.347	71.543	788	R	1998	2014
-123.345	71.5455	787	R	1998	2014
-123.384	71.6285	1175	R	1998	2005
-122.003	71.6326	1267	R	1998	2100
-121.85	71.644	1263	R	1998	2006
-121.941	71.67	1248	L	1998	2100
-123.985	71.6755	1144	C	1998	2100
-123.986	71.676	1142	C	1998	2100
-124.078	71.703	1157	C	1998	2007
-124.165	71.7306	1072	C	1998	2003
-120.548	71.7397	318	R	1998	2012
-124.199	71.7399	39	C	1998	2003
-124.206	71.7407	37	C	1998	2004
-121.964	71.7485	1569	L	1998	2100
-124.301	71.7594	26	C	1998	2004
-121.552	71.783	1610	S	1998	2013
-120.478	71.8508	182	R	1998	2100
-120.558	71.8953	133	R	1998	2100
-120.653	71.9524	1805	R	1998	2005
-120.654	71.9531	1806	R	1998	2004
-120.866	71.9717	1843	L	1998	2100
-120.877	71.9743	1842	L	1998	2009
-120.528	72.1089	2069	L	1998	2100
-120.487	72.1786	107	L	1998	2100
-119.771	72.3099	2178	R	1998	2100
-120.492	72.387	2212	L	1998	2100
-119.246	72.4864	2361	C	1998	2100
-119.629	72.7745	2478	L	1998	2012
-119.623	72.7768	2477	L	1998	2100
-125.109	72.8799	4467	C	1998	2014
-125.103	72.8813	4466	C	1998	2010
-125.097	72.8825	4463	C	1998	2100
-119.136	72.888	2680	L	1998	2100
-118.27	72.8931	2914	S	1998	2100
-119.786	72.8979	2531	L	1998	2100
-119.727	72.9035	2533	L	1998	2004
-119.737	72.9102	2532	L	1998	2003
-118.02	72.9303	3049	R	1998	2100
-117.737	72.9861	3358	S	1998	2100
-118.139	72.9957	3333	L	1998	2100
-117.558	73.0191	3463	R	1998	2100
-124.721	73.0252	4450	C	1998	2004
-117.891	73.0403	3412	L	1998	2100
-117.894	73.0423	3413	L	1998	2100
-117.9	73.0448	3414	R	1998	2100
-117.873	73.0453	3411	L	1998	2100
-117.876	73.0456	3409	L	1998	2100
-117.426	73.0533	3475	C	1998	2006
-117.43	73.0535	3474	C	1998	2005
-117.718	73.058	3439	L	1998	2100
-117.76	73.0837	3425	R	1998	2100
-117.175	73.0987	3515	R	1998	2006
-118.734	73.1011	3082	S	1998	2003
-117.109	73.1355	3577	R	1998	2100
-117.114	73.1367	3576	S	1998	2100
-117.695	73.1634	3549	S	1998	2100
-117.408	73.1672	3558	R	1998	2100
-117.405	73.1677	3559	R	1998	2100
-117.402	73.1683	3560	R	1998	2100
-117.393	73.1874	3646	L	1998	2100
-117.507	73.1953	3632	R	1998	2100
-117.38	73.1953	3642	L	1998	2100
-117.143	73.1998	3666	R	1998	2100
-117.241	73.2112	3653	L	1998	2100
-117.248	73.2129	3652	L	1998	2100
-116.897	73.2886	3709	R	1998	2100
-116.808	73.3526	3791	R	1998	2100
-119.545	73.8071	4126	L	1998	2100
-121.973	74.476	4377	R	1998	2100
-121.948	74.4809	4380	R	1998	2100
-122.748	71.116	383	C	1999	2100
-122.83	71.1225	390	S	1999	2100
-122.841	71.1227	389	R	1999	2100
-122.731	71.127	384	C	1999	2100
-122.832	71.1272	392	R	1999	2100
-122.826	71.1278	396	R	1999	2004
-122.835	71.1291	395	R	1999	2100
-122.737	71.134	386	S	1999	2008
-122.79	71.1378	404	S	1999	2100
-122.818	71.1386	401	R	1999	2100
-122.731	71.1393	419	S	1999	2100
-122.816	71.1396	402	R	1999	2100
-122.732	71.1397	418	S	1999	2100
-122.734	71.14	417	S	1999	2100
-122.736	71.1408	416	S	1999	2100
-122.74	71.1414	415	S	1999	2003
-122.733	71.1423	422	S	1999	2100
-122.731	71.1424	423	S	1999	2100
-122.736	71.1427	420	S	1999	2100
-122.812	71.143	411	R	1999	2100
-122.808	71.1436	412	R	1999	2100
-122.814	71.1439	410	R	1999	2100
-122.726	71.1453	430	R	1999	2100
-122.776	71.1466	429	R	1999	2100
-122.725	71.1478	1584	R	1999	2013
-122.727	71.1478	1220	R	1999	2013
-122.729	71.1482	1028	R	1999	2013
-122.722	71.1494	433	R	1999	2003
-122.729	71.151	431	R	1999	2100
-122.728	71.1512	432	R	1999	2100
-122.741	71.1532	434	R	1999	2009
-122.811	71.1563	443	R	1999	2100
-122.733	71.1564	439	R	1999	2009
-122.719	71.1567	440	R	1999	2013
-122.695	71.1593	461	R	1999	2003
-122.718	71.1624	455	R	1999	2100
-122.713	71.166	456	S	1999	2100
-122.732	71.1667	453	R	1999	2100
-122.8	71.1679	449	S	1999	2009
-122.734	71.1693	454	R	1999	2100
-122.798	71.1694	450	R	1999	2100
-122.705	71.1705	479	R	1999	2014
-122.684	71.1712	480	R	1999	2100
-122.717	71.172	476	R	1999	2012
-122.794	71.1762	466	S	1999	2100
-122.726	71.1768	474	R	1999	2002
-122.791	71.1789	471	R	1999	2100
-122.732	71.1862	485	S	1999	2009
-122.715	71.188	487	S	1999	2100
-122.712	71.188	488	S	1999	2100
-122.721	71.1896	486	R	1999	2100
-122.799	71.1956	484	R	1999	2007
-122.716	71.1961	513	S	1999	2013
-122.733	71.2032	515	R	1999	2013
-122.72	71.2043	519	R	1999	2100
-122.762	71.205	509	S	1999	2100
-122.696	71.2068	520	R	1999	2014
-122.768	71.2078	508	R	1999	2100
-122.741	71.2095	533	S	1999	2100
-122.804	71.2142	522	S	1999	2100
-122.714	71.2143	541	S	1999	2100
-122.755	71.2166	530	R	1999	2003
-122.776	71.2171	527	R	1999	2010
-122.722	71.2179	539	R	1999	2100
-122.726	71.2182	538	R	1999	2100
-122.678	71.2214	556	R	1999	2004
-122.682	71.2216	555	R	1999	2007
-122.722	71.2242	552	R	1999	2012
-122.744	71.2279	548	S	1999	2010
-122.72	71.2298	565	R	1999	2100
-122.723	71.23	564	R	1999	2100
-122.732	71.2318	562	R	1999	2100
-122.736	71.2318	561	R	1999	2003
-122.735	71.2334	560	S	1999	2100
-122.888	71.2336	568	S	1999	2014
-122.79	71.2387	573	R	1999	2100
-122.737	71.2393	585	R	1999	2100
-122.761	71.2396	576	S	1999	2012
-122.764	71.2429	593	R	1999	2005
-122.748	71.2431	583	R	1999	2100
-122.761	71.2444	581	R	1999	2100
-122.762	71.245	580	S	1999	2100
-122.723	71.2459	584	R	1999	2100
-122.751	71.2467	582	S	1999	2100
-122.818	71.249	591	S	1999	2100
-122.746	71.2503	620	R	1999	2100
-122.755	71.2528	616	S	1999	2100
-122.774	71.2535	609	S	1999	2100
-122.751	71.2536	617	R	1999	2100
-122.767	71.2548	612	R	1999	2011
-122.75	71.2557	632	R	1999	2013
-122.747	71.2567	634	R	1999	2100
-122.745	71.2572	636	R	1999	2100
-122.75	71.2588	628	S	1999	2100
-122.768	71.2607	4499	R	1999	2010
-122.746	71.2611	629	R	1999	2100
-122.723	71.2615	642	R	1999	2013
-122.808	71.2655	597	R	1999	2100
-122.277	71.2666	936	R	1999	2007
-122.694	71.2671	643	R	1999	2100
-122.275	71.2679	935	R	1999	2007
-122.759	71.2688	645	R	1999	2100
-122.227	71.27	941	S	1999	2006
-122.23	71.2703	940	R	1999	2100
-122.88	71.2707	647	R	1999	2100
-122.48	71.2719	903	R	1999	2100
-122.815	71.2733	666	R	1999	2100
-122.363	71.2751	909	R	1999	2011
-122.749	71.2758	670	S	1999	2100
-122.752	71.2763	4469	S	1999	2100
-122.304	71.2766	933	S	1999	2013
-122.801	71.2795	662	R	1999	2100
-122.806	71.2814	659	R	1999	2100
-122.395	71.2827	906	R	1999	2100
-122.252	71.2861	972	S	1999	2100
-122.242	71.2864	973	S	1999	2004
-122.353	71.2886	908	R	1999	2100
-122.332	71.2891	932	S	1999	2100
-122.482	71.2931	893	R	1999	2100
-122.225	71.2932	971	S	1999	2100
-122.231	71.2933	970	S	1999	2100
-122.494	71.2937	891	R	1999	2004
-122.232	71.2968	969	S	1999	2100
-122.346	71.2973	927	R	1999	2100
-122.316	71.2976	930	R	1999	2011
-122.319	71.2983	929	R	1999	2005
-122.838	71.2987	675	R	1999	2100
-122.211	71.299	968	S	1999	2100
-122.841	71.2993	674	R	1999	2100
-122.34	71.3006	4567	R	1999	2100
-122.418	71.3007	900	L	1999	2100
-122.194	71.3008	967	S	1999	2005
-122.198	71.3019	966	S	1999	2100
-122.841	71.3019	676	R	1999	2100
-122.835	71.3026	677	R	1999	2100
-122.358	71.3036	922	R	1999	2100
-122.319	71.3069	924	S	1999	2009
-122.359	71.3078	918	R	1999	2010
-122.47	71.3083	889	R	1999	2100
-122.359	71.3104	916	R	1999	2100
-122.401	71.3116	911	L	1999	2011
-122.284	71.313	962	R	1999	2100
-122.961	71.3133	681	R	1999	2100
-122.204	71.3136	964	R	1999	2100
-122.483	71.3136	887	S	1999	2100
-122.203	71.3154	965	R	1999	2100
-122.868	71.3158	685	S	1999	2010
-122.891	71.3179	684	R	1999	2100
-122.258	71.319	960	S	1999	2100
-123.014	71.3202	680	S	1999	2009
-122.926	71.3205	683	R	1999	2100
-122.269	71.3216	957	R	1999	2100
-122.258	71.3221	959	S	1999	2100
-123.196	71.3223	679	R	1999	2014
-122.266	71.3228	958	R	1999	2100
-122.876	71.3237	735	S	1999	2100
-122.51	71.3245	884	L	1999	2100
-122.466	71.3268	883	R	1999	2011
-122.901	71.3274	732	R	1999	2100
-122.48	71.3289	882	R	1999	2100
-122.151	71.3303	974	S	1999	2009
-122.92	71.3322	723	R	1999	2100
-122.794	71.3327	691	S	1999	2100
-122.905	71.3335	725	R	1999	2100
-122.489	71.3336	878	S	1999	2013
-122.571	71.334	876	R	1999	2100
-122.917	71.3349	720	R	1999	2100
-122.792	71.3355	737	S	1999	2008
-122.553	71.3361	875	R	1999	2100
-122.29	71.339	953	L	1999	2100
-122.824	71.3407	736	R	1999	2100
-122.969	71.3423	716	R	1999	2011
-122.919	71.3431	714	R	1999	2100
-122.955	71.3446	713	R	1999	2005
-123.033	71.3464	702	S	1999	2100
-122.975	71.3464	704	S	1999	2010
-122.913	71.3507	709	S	1999	2100
-122.904	71.3512	708	R	1999	2100
-122.905	71.3542	707	R	1999	2100
-122.986	71.3547	703	R	1999	2005
-122.634	71.3561	866	S	1999	2100
-122.936	71.3574	705	R	1999	2009
-123.042	71.3576	699	R	1999	2009
-122.664	71.3577	863	S	1999	2100
-123.026	71.358	701	R	1999	2100
-122.662	71.3585	862	R	1999	2100
-122.662	71.359	861	R	1999	2100
-123.026	71.359	700	R	1999	2003
-122.187	71.359	1067	R	1999	2100
-122.652	71.3591	864	S	1999	2100
-122.999	71.3595	698	R	1999	2100
-122.2	71.3615	1065	S	1999	2100
-122.196	71.3616	1066	S	1999	2100
-122.994	71.3623	697	R	1999	2100
-123.016	71.3649	696	S	1999	2100
-122.647	71.3652	854	R	1999	2100
-123.023	71.3655	695	R	1999	2005
-123.026	71.3677	694	R	1999	2004
-123.257	71.3683	689	R	1999	2100
-122.339	71.3698	950	S	1999	2100
-122.716	71.3722	830	R	1999	2007
-122.719	71.3733	829	R	1999	2002
-122.264	71.3734	1060	S	1999	2100
-123.03	71.3737	692	R	1999	2100
-122.531	71.3753	858	S	1999	2013
-122.617	71.3765	848	L	1999	2100
-122.269	71.3771	1059	R	1999	2100
-122.758	71.3774	827	R	1999	2100
-122.607	71.3782	845	L	1999	2100
-122.682	71.3785	832	L	1999	2100
-122.674	71.3795	833	L	1999	2100
-122.624	71.3799	844	L	1999	2100
-122.903	71.3811	776	R	1999	2100
-121.387	71.3819	348	C	1999	2100
-122.868	71.3835	775	R	1999	2004
-122.133	71.385	1058	R	1999	2014
-122.281	71.3852	1015	R	1999	2007
-121.295	71.3865	352	C	1999	2010
-122.745	71.3868	826	R	1999	2100
-122.531	71.3868	842	R	1999	2100
-122.87	71.3869	774	R	1999	2100
-122.849	71.3871	773	S	1999	2013
-122.566	71.3873	840	S	1999	2100
-122.853	71.3895	772	S	1999	2013
-122.267	71.3895	1055	R	1999	2100
-122.179	71.3905	1057	R	1999	2100
-122.313	71.3911	1050	R	1999	2100
-122.299	71.392	1053	S	1999	2100
-122.304	71.393	1051	S	1999	2013
-122.301	71.3937	1052	S	1999	2100
-122.753	71.3939	823	S	1999	2100
-122.747	71.394	825	S	1999	2100
-122.75	71.395	824	S	1999	2100
-122.754	71.3959	821	S	1999	2100
-122.279	71.3961	1040	R	1999	2100
-122.779	71.397	818	S	1999	2014
-123.048	71.3971	757	S	1999	2015
-122.265	71.3975	1048	R	1999	2100
-123.178	71.398	756	S	1999	2015
-123.419	71.3981	745	S	1999	2100
-122.769	71.3982	819	S	1999	2100
-122.926	71.3986	765	S	1999	2008
-122.288	71.399	1046	R	1999	2006
-122.931	71.3991	764	S	1999	2015
-122.761	71.3991	820	R	1999	2100
-122.316	71.3992	1043	S	1999	2100
-123.213	71.3993	755	S	1999	2100
-122.284	71.3997	1047	R	1999	2007
-122.142	71.3998	3880	S	1999	2100
-122.298	71.4002	1044	R	1999	2100
-123.216	71.4004	754	S	1999	2100
-122.322	71.4006	1042	S	1999	2100
-122.155	71.4015	947	R	1999	2100
-122.942	71.404	763	S	1999	2009
-122.946	71.405	762	S	1999	2100
-122.863	71.4068	770	R	1999	2100
-123.177	71.4077	751	S	1999	2100
-123.161	71.4083	753	S	1999	2100
-122.14	71.4088	1031	R	1999	2005
-123.194	71.4122	749	R	1999	2100
-123.23	71.4127	748	S	1999	2100
-122.29	71.4128	1038	R	1999	2014
-122.281	71.4149	1037	S	1999	2100
-123.178	71.4156	750	S	1999	2100
-122.132	71.4158	1032	R	1999	2013
-122.112	71.4166	1034	R	1999	2100
-123.404	71.4168	693	S	1999	2003
-122.219	71.4169	1026	R	1999	2100
-122.079	71.4182	1035	R	1999	2100
-123.349	71.4182	746	S	1999	2012
-123.405	71.42	744	S	1999	2100
-122.122	71.4222	1019	S	1999	2014
-122.128	71.4245	1018	R	1999	2100
-122.106	71.4245	1021	S	1999	2006
-122.121	71.4249	1020	R	1999	2100
-123.133	71.4269	812	R	1999	2100
-122.203	71.4301	1014	S	1999	2100
-123.14	71.4315	811	R	1999	2100
-123.117	71.4317	806	S	1999	2100
-122.883	71.4318	814	R	1999	2100
-122.801	71.4318	815	R	1999	2013
-123.149	71.433	809	R	1999	2004
-123.106	71.4333	807	S	1999	2005
-122.197	71.4349	1012	R	1999	2100
-122.164	71.4351	1008	R	1999	2100
-123.116	71.4354	804	R	1999	2100
-122.164	71.4368	1007	R	1999	2100
-123.108	71.437	803	S	1999	2014
-123.097	71.4376	805	R	1999	2004
-122.161	71.4381	1006	R	1999	2100
-123.096	71.4392	4566	R	1999	2003
-123.095	71.4409	810	R	1999	2003
-122.882	71.4415	813	R	1999	2100
-121.405	71.4442	365	L	1999	2100
-121.406	71.4453	366	L	1999	2100
-121.411	71.4472	367	L	1999	2100
-121.41	71.4496	368	L	1999	2100
-121.437	71.4526	369	L	1999	2100
-122.264	71.4553	994	R	1999	2100
-122.261	71.457	992	R	1999	2100
-122.27	71.4576	990	S	1999	2100
-123.105	71.4594	802	S	1999	2013
-122.287	71.4598	987	R	1999	2100
-122.28	71.464	984	R	1999	2100
-122.277	71.4647	985	R	1999	2100
-122.302	71.4673	983	R	1999	2100
-122.374	71.4692	981	S	1999	2100
-123.113	71.4736	799	S	1999	2100
-123.109	71.4746	800	S	1999	2100
-123.124	71.4778	798	S	1999	2100
-120.678	71.4842	1497	C	1999	2100
-120.662	71.488	1501	C	1999	2100
-122.381	71.49	978	L	1999	2100
-122.422	71.4908	977	R	1999	2100
-120.919	71.4939	1408	R	1999	2100
-123.327	71.4955	1507	S	1999	2012
-123.32	71.496	1508	S	1999	2003
-123.58	71.4963	778	S	1999	2013
-120.911	71.4983	1407	R	1999	2100
-123.335	71.499	792	S	1999	2100
-121.285	71.5	1361	R	1999	2100
-120.823	71.5076	1463	S	1999	2100
-120.601	71.5087	347	C	1999	2007
-123.202	71.5091	796	S	1999	2004
-123.204	71.5095	795	S	1999	2004
-123.207	71.5105	794	S	1999	2100
-123.215	71.513	793	R	1999	2100
-122.02	71.5131	1213	S	1999	2013
-121.272	71.5172	1358	R	1999	2100
-122.092	71.5277	1199	R	1999	2100
-121.26	71.5319	1355	R	1999	2100
-121.422	71.5376	1321	R	1999	2100
-121.454	71.5382	1320	R	1999	2012
-123.286	71.5385	790	L	1999	2003
-123.292	71.5387	789	L	1999	2100
-122.13	71.5417	1193	S	1999	2100
-121.399	71.5429	1316	R	1999	2100
-123.484	71.5441	782	S	1999	2014
-123.471	71.5446	784	R	1999	2013
-121.398	71.5448	1315	R	1999	2100
-121.262	71.5464	1353	R	1999	2100
-122.228	71.5469	1189	L	1999	2100
-123.344	71.5474	786	R	1999	2100
-122.191	71.5486	1190	R	1999	2100
-122.007	71.5501	1210	R	1999	2100
-122.01	71.5509	1209	R	1999	2100
-121.217	71.5521	1351	R	1999	2008
-122.134	71.5531	1192	R	1999	2100
-122.112	71.5538	1194	R	1999	2100
-122.011	71.5543	1207	R	1999	2100
-123.198	71.5579	817	S	1999	2010
-123.203	71.5589	816	S	1999	2100
-120.812	71.5611	1452	R	1999	2100
-120.914	71.563	1446	S	1999	2100
-120.801	71.5649	1451	R	1999	2100
-121.982	71.5671	1204	R	1999	2010
-120.796	71.569	1450	S	1999	2100
-122.054	71.5699	1202	R	1999	2100
-122.04	71.5737	1201	R	1999	2100
-122.038	71.5842	4570	R	1999	2100
-120.558	71.5914	344	R	1999	2014
-121.041	71.5962	1392	R	1999	2100
-121.366	71.5987	1303	S	1999	2100
-121.142	71.6019	1388	R	1999	2100
-123.653	71.6037	1171	R	1999	2005
-121.997	71.6084	1270	S	1999	2100
-120.876	71.6178	1427	L	1999	2100
-120.878	71.6196	1426	L	1999	2100
-122.102	71.6204	1188	R	1999	2100
-121.055	71.622	1379	L	1999	2100
-120.872	71.6227	1425	L	1999	2100
-121.032	71.6231	1386	L	1999	2008
-121.029	71.6234	1385	L	1999	2013
-121.049	71.625	1380	L	1999	2010
-122.031	71.6256	4568	R	1999	2004
-123.38	71.6286	1176	S	1999	2100
-123.774	71.6298	4495	L	1999	2003
-120.7	71.6327	1474	L	1999	2100
-122.008	71.6405	1265	R	1999	2100
-120.8	71.6409	1472	L	1999	2100
-122.01	71.6423	1264	R	1999	2100
-123.874	71.6459	1166	S	1999	2100
-123.891	71.6484	1164	S	1999	2014
-121.113	71.6486	1368	L	1999	2100
-121.013	71.6487	1414	L	1999	2100
-123.892	71.6497	1163	S	1999	2100
-121.019	71.6502	1415	L	1999	2100
-123.334	71.6503	1178	R	1999	2100
-123.342	71.6513	1177	R	1999	2100
-120.81	71.6521	4494	L	1999	2015
-121.322	71.6529	1343	L	1999	2100
-120.481	71.6546	343	R	1999	2014
-120.678	71.6547	1493	L	1999	2012
-123.917	71.6551	1162	R	1999	2004
-120.935	71.6592	1420	S	1999	2100
-123.958	71.6657	1156	C	1999	2100
-123.953	71.6661	1108	R	1999	2003
-123.958	71.6671	1155	C	1999	2013
-123.963	71.668	1152	C	1999	2013
-123.963	71.6699	1150	C	1999	2100
-120.571	71.6712	329	S	1999	2007
-120.569	71.6738	330	R	1999	2100
-120.494	71.6739	335	R	1999	2100
-122.079	71.675	1235	R	1999	2100
-121.913	71.6761	1244	L	1999	2100
-123.99	71.677	1137	C	1999	2100
-123.992	71.6774	1136	C	1999	2100
-123.985	71.6775	1138	C	1999	2100
-123.99	71.6792	1135	C	1999	2100
-121.927	71.6797	1242	L	1999	2100
-121.977	71.6808	1233	L	1999	2015
-124.004	71.6819	1132	C	1999	2100
-121.964	71.6835	1234	R	1999	2100
-121.323	71.6851	1338	L	1999	2100
-120.97	71.6853	1411	L	1999	2100
-124.014	71.6855	1130	C	1999	2100
-124.031	71.6894	1127	C	1999	2100
-124.034	71.6903	1125	C	1999	2100
-121.605	71.691	1289	L	1999	2100
-124.024	71.6921	1124	L	1999	2100
-124.037	71.6924	1120	C	1999	2013
-122.154	71.6933	1182	L	1999	2014
-121.274	71.6963	1340	L	1999	2100
-122.023	71.699	1229	R	1999	2100
-121.391	71.6996	1336	L	1999	2100
-124.054	71.701	1116	C	1999	2100
-123.525	71.7035	1174	S	1999	2100
-124.083	71.7065	1110	R	1999	2014
-120.59	71.7078	325	R	1999	2100
-124.097	71.7094	1106	C	1999	2100
-124.096	71.7106	1104	S	1999	2010
-124.1	71.7116	4560	S	1999	2003
-124.109	71.7116	1098	C	1999	2003
-124.1	71.7119	1101	C	1999	2100
-121.937	71.7127	1223	R	1999	2015
-121.933	71.7154	4578	L	1999	2100
-121.935	71.7158	1221	L	1999	2100
-124.126	71.7159	1092	C	1999	2005
-120.589	71.7175	323	R	1999	2013
-122.628	71.7189	1180	L	1999	2014
-124.127	71.7232	1084	S	1999	2013
-124.139	71.7249	1081	C	1999	2100
-121.833	71.7262	1275	R	1999	2100
-122.042	71.7262	1216	R	1999	2100
-124.147	71.7268	1078	C	1999	2100
-122.044	71.7282	1215	L	1999	2100
-124.154	71.7286	1076	C	1999	2100
-124.141	71.7289	1079	S	1999	2100
-122.039	71.7298	1214	L	1999	2100
-120.56	71.7334	319	R	1999	2014
-120.632	71.7347	1485	L	1999	2015
-120.565	71.7361	317	R	1999	2010
-124.19	71.7374	41	C	1999	2003
-121.171	71.7389	1362	L	1999	2100
-121.165	71.739	1363	L	1999	2014
-124.193	71.7437	36	S	1999	2013
-121.762	71.7444	1279	R	1999	2100
-120.811	71.7444	1469	L	1999	2100
-120.447	71.7472	316	C	1999	2004
-120.845	71.7474	1468	L	1999	2100
-121.96	71.7476	1570	L	1999	2100
-120.537	71.7492	314	R	1999	2100
-121.68	71.7493	1283	L	1999	2100
-120.627	71.7501	1673	R	1999	2013
-121.77	71.7501	1277	R	1999	2100
-120.855	71.7503	1467	L	1999	2100
-121.677	71.7506	1284	L	1999	2100
-121.153	71.7508	1639	L	1999	2100
-124.25	71.7514	33	C	1999	2008
-120.627	71.752	1674	R	1999	2009
-121.762	71.7544	1587	R	1999	2100
-121.718	71.7547	1601	R	1999	2100
-121.773	71.7553	1586	R	1999	2100
-124.296	71.758	29	C	1999	2013
-121.774	71.7586	1585	S	1999	2100
-121.787	71.7589	1583	R	1999	2100
-121.791	71.7594	1582	S	1999	2100
-121.746	71.7597	1591	R	1999	2100
-121.818	71.76	1581	L	1999	2100
-121.749	71.7601	1590	R	1999	2100
-120.566	71.7602	311	R	1999	2004
-124.308	71.7603	24	C	1999	2004
-121.822	71.7616	1580	L	1999	2100
-121.727	71.7625	1599	R	1999	2100
-121.935	71.7629	1568	L	1999	2100
-120.601	71.7647	306	S	1999	2100
-120.612	71.7648	305	S	1999	2010
-121.731	71.7652	1598	R	1999	2100
-120.557	71.767	308	R	1999	2010
-124.353	71.7689	20	C	1999	2010
-120.579	71.7693	307	R	1999	2100
-122.948	71.7701	1563	L	1999	2003
-124.373	71.7704	17	C	1999	2100
-120.976	71.7711	1646	L	1999	2100
-121.43	71.7714	1622	L	1999	2100
-120.488	71.7729	303	S	1999	2005
-121.034	71.7742	1643	L	1999	2100
-120.555	71.7743	300	R	1999	2100
-121.476	71.7748	1615	L	1999	2100
-121.475	71.7756	1614	L	1999	2100
-120.56	71.7757	299	R	1999	2100
-120.563	71.7764	298	R	1999	2100
-120.446	71.7785	304	C	1999	2006
-120.558	71.7801	295	R	1999	2014
-120.598	71.7809	296	R	1999	2014
-124.48	71.782	10	C	1999	2006
-124.484	71.7823	9	C	1999	2006
-121.039	71.784	1642	L	1999	2100
-121.267	71.7849	1637	L	1999	2100
-121.523	71.7849	1612	L	1999	2100
-120.565	71.785	290	R	1999	2007
-120.567	71.7861	289	R	1999	2004
-124.535	71.7881	6	L	1999	2004
-121.72	71.7884	1604	R	1999	2100
-121.564	71.7888	1608	L	1999	2100
-120.581	71.7898	286	R	1999	2014
-120.511	71.7901	280	R	1999	2100
-120.609	71.7908	284	R	1999	2004
-120.53	71.7914	278	R	1999	2004
-120.576	71.7923	287	R	1999	2004
-120.57	71.7939	288	R	1999	2005
-120.536	71.794	277	R	1999	2100
-120.957	71.794	1650	L	1999	2100
-120.614	71.795	283	R	1999	2004
-120.551	71.7961	276	R	1999	2005
-120.613	71.7962	282	R	1999	2004
-120.721	71.7963	1663	R	1999	2100
-120.694	71.7968	1664	S	1999	2100
-120.515	71.7984	270	R	1999	2003
-120.585	71.7986	275	R	1999	2004
-120.588	71.7989	274	R	1999	2100
-120.617	71.799	281	R	1999	2100
-121.588	71.7992	1607	L	1999	2100
-120.521	71.7993	269	R	1999	2003
-120.72	71.8005	1662	R	1999	2100
-120.542	71.8008	268	R	1999	2100
-120.544	71.8018	279	R	1999	2004
-120.552	71.8031	267	R	1999	2010
-120.555	71.8034	266	R	1999	2010
-120.523	71.8066	263	R	1999	2100
-120.794	71.8071	1659	R	1999	2003
-120.57	71.8071	265	R	1999	2100
-120.942	71.8092	1652	L	1999	2100
-121.61	71.8094	1628	R	1999	2100
-120.547	71.8096	255	R	1999	2002
-120.538	71.8103	256	R	1999	2003
-120.528	71.8116	258	R	1999	2003
-120.894	71.8117	1657	R	1999	2009
-120.567	71.812	254	R	1999	2100
-120.453	71.812	262	R	1999	2007
-120.569	71.8122	257	R	1999	2100
-121.512	71.8138	1632	L	1999	2100
-120.531	71.8139	253	R	1999	2003
-120.567	71.8153	252	R	1999	2013
-120.46	71.8156	261	S	1999	2100
-120.472	71.8183	260	R	1999	2100
-120.527	71.8183	249	R	1999	2100
-120.529	71.8184	248	R	1999	2100
-120.521	71.8185	250	R	1999	2100
-120.506	71.8188	251	R	1999	2004
-120.533	71.819	247	R	1999	2100
-120.537	71.8194	246	R	1999	2010
-120.54	71.8195	245	R	1999	2010
-120.544	71.8196	244	R	1999	2010
-121.564	71.8197	1629	S	1999	2100
-120.566	71.8198	243	R	1999	2100
-120.575	71.8201	242	R	1999	2100
-120.594	71.8203	333	R	1999	2100
-120.584	71.8203	241	R	1999	2100
-120.52	71.8254	232	R	1999	2004
-120.511	71.8254	233	R	1999	2004
-120.561	71.8263	229	R	1999	2012
-120.546	71.8263	231	R	1999	2013
-120.555	71.8264	230	R	1999	2012
-120.475	71.8265	234	R	1999	2100
-120.572	71.8266	228	R	1999	2100
-120.457	71.8269	237	S	1999	2100
-120.461	71.8278	236	S	1999	2100
-120.438	71.8286	240	R	1999	2100
-120.447	71.8288	239	R	1999	2004
-120.468	71.8291	235	R	1999	2008
-120.808	71.8301	1680	L	1999	2007
-120.51	71.8303	225	R	1999	2100
-120.49	71.8303	226	R	1999	2100
-121.503	71.831	1631	S	1999	2100
-120.483	71.831	227	R	1999	2008
-120.461	71.8318	224	R	1999	2004
-120.834	71.832	1678	L	1999	2010
-120.46	71.833	223	R	1999	2100
-120.486	71.8334	222	R	1999	2100
-120.93	71.8342	1676	R	1999	2014
-120.587	71.835	209	R	1999	2100
-120.58	71.8362	210	R	1999	2100
-120.575	71.8373	211	R	1999	2100
-120.573	71.8379	212	R	1999	2006
-120.486	71.8408	181	R	1999	2100
-120.559	71.841	213	R	1999	2007
-120.538	71.8412	214	R	1999	2010
-120.413	71.8413	220	S	1999	2004
-120.526	71.8414	216	R	1999	2004
-120.52	71.8426	217	R	1999	2011
-120.567	71.843	201	R	1999	2100
-120.533	71.8431	215	R	1999	2100
-120.518	71.8433	218	R	1999	2011
-123.728	71.844	1561	L	1999	2100
-120.559	71.8441	63	R	1999	2100
-123.72	71.8442	1562	L	1999	2012
-124.753	71.8443	1511	L	1999	2100
-120.532	71.8448	205	R	1999	2100
-120.514	71.8449	219	R	1999	2010
-120.535	71.845	204	R	1999	2100
-120.524	71.8452	206	R	1999	2003
-120.465	71.8472	187	R	1999	2003
-121.669	71.8476	1626	S	1999	2100
-120.495	71.8481	179	R	1999	2003
-120.494	71.8485	180	R	1999	2003
-120.572	71.8491	193	R	1999	2100
-120.54	71.8491	197	R	1999	2008
-120.535	71.8493	198	R	1999	2006
-120.568	71.8494	194	R	1999	2100
-120.562	71.8494	195	R	1999	2100
-120.526	71.8499	200	R	1999	2006
-120.452	71.8501	190	R	1999	2012
-120.53	71.8504	199	R	1999	2005
-120.45	71.8505	191	R	1999	2004
-120.445	71.8511	192	R	1999	2015
-120.472	71.8512	183	R	1999	2100
-120.517	71.8515	178	R	1999	2006
-120.459	71.8524	4498	R	1999	2003
-120.442	71.8529	143	R	1999	2005
-120.521	71.853	177	R	1999	2006
-120.475	71.8543	184	R	1999	2100
-120.467	71.8545	186	R	1999	2100
-120.603	71.8553	163	R	1999	2100
-120.583	71.8554	127	R	1999	2005
-120.471	71.8555	185	R	1999	2100
-120.565	71.8565	165	R	1999	2100
-120.562	71.8573	166	R	1999	2100
-120.557	71.8582	167	R	1999	2100
-120.554	71.8586	168	R	1999	2100
-120.548	71.8595	169	R	1999	2100
-120.535	71.8606	170	R	1999	2100
-120.533	71.8611	171	R	1999	2100
-120.527	71.8618	172	R	1999	2100
-120.483	71.8624	174	R	1999	2011
-120.52	71.8632	173	R	1999	2100
-120.465	71.8632	175	R	1999	2100
-120.457	71.8636	176	S	1999	2100
-123.692	71.8649	1559	S	1999	2014
-120.607	71.8656	151	R	1999	2100
-123.691	71.866	1560	S	1999	2010
-120.575	71.8666	154	R	1999	2100
-123.741	71.8667	1557	L	1999	2100
-120.582	71.8667	153	R	1999	2100
-120.591	71.8681	152	R	1999	2100
-120.529	71.8683	161	R	1999	2100
-120.563	71.8683	156	R	1999	2100
-120.558	71.8688	157	R	1999	2100
-120.552	71.8694	158	R	1999	2100
-120.548	71.8698	159	R	1999	2100
-120.532	71.8698	155	R	1999	2100
-120.533	71.8706	160	R	1999	2100
-120.568	71.8709	149	R	1999	2100
-120.478	71.8714	162	R	1999	2100
-120.571	71.8726	148	R	1999	2100
-120.566	71.8735	150	R	1999	2100
-120.537	71.8777	144	R	1999	2100
-120.576	71.8778	142	R	1999	2005
-120.529	71.8782	145	R	1999	2100
-120.525	71.879	146	R	1999	2100
-120.693	71.8811	1699	L	1999	2100
-120.599	71.8835	137	R	1999	2100
-120.628	71.8858	1751	R	1999	2100
-120.585	71.886	138	R	1999	2100
-120.735	71.8862	1697	L	1999	2100
-120.582	71.8869	139	R	1999	2100
-120.58	71.8876	140	R	1999	2100
-120.5	71.8882	141	R	1999	2100
-120.538	71.8892	3877	R	1999	2100
-120.623	71.8905	1752	R	1999	2003
-120.62	71.8914	1753	R	1999	2100
-120.617	71.8924	2089	R	1999	2004
-120.485	71.8932	136	R	1999	2005
-120.566	71.8934	131	R	1999	2100
-120.564	71.8939	132	R	1999	2100
-120.616	71.8939	1754	R	1999	2100
-120.652	71.8948	1742	R	1999	2100
-120.616	71.896	129	R	1999	2004
-120.67	71.8963	1730	R	1999	2100
-120.614	71.8964	130	R	1999	2100
-120.553	71.8965	134	R	1999	2100
-120.669	71.8969	1731	R	1999	2100
-120.667	71.8972	1732	R	1999	2100
-120.552	71.8977	135	R	1999	2005
-120.645	71.8979	1743	R	1999	2013
-120.64	71.8992	1744	R	1999	2013
-120.66	71.8994	1733	R	1999	2100
-120.546	71.9	1771	R	1999	2003
-120.655	71.9	1734	R	1999	2100
-120.65	71.9002	1736	R	1999	2100
-120.627	71.9008	1749	R	1999	2004
-120.648	71.9009	1737	R	1999	2100
-120.663	71.9014	1729	R	1999	2005
-120.637	71.902	1745	R	1999	2100
-120.645	71.9023	1738	R	1999	2100
-120.643	71.9024	1739	R	1999	2100
-120.6	71.9026	1755	R	1999	2008
-120.679	71.9033	1719	R	1999	2015
-120.666	71.9034	1722	R	1999	2100
-120.636	71.9034	1746	R	1999	2100
-120.626	71.9036	1750	R	1999	2005
-120.538	71.9041	1772	R	1999	2010
-120.663	71.9043	1723	R	1999	2100
-120.618	71.9047	1759	R	1999	2100
-120.659	71.9051	1724	R	1999	2100
-120.648	71.9055	1726	R	1999	2100
-120.617	71.9059	1760	R	1999	2100
-120.673	71.9061	1721	R	1999	2100
-120.539	71.9073	1773	R	1999	2013
-120.628	71.9074	1756	R	1999	2100
-120.651	71.9075	1725	R	1999	2100
-123.888	71.9076	1548	L	1999	2100
-120.626	71.9078	1757	R	1999	2100
-120.613	71.9079	1761	R	1999	2100
-123.873	71.9084	1553	L	1999	2010
-120.621	71.9085	1758	R	1999	2100
-120.701	71.9087	1716	L	1999	2100
-123.891	71.9088	1547	S	1999	2100
-120.745	71.9092	4492	L	1999	2100
-123.886	71.9095	1550	L	1999	2100
-120.672	71.9116	1715	R	1999	2100
-120.682	71.9122	1714	R	1999	2100
-120.598	71.9127	1764	R	1999	2005
-120.599	71.9136	1763	R	1999	2008
-120.586	71.9143	1765	S	1999	2013
-120.538	71.9153	1769	R	1999	2100
-120.697	71.9157	1711	R	1999	2100
-120.683	71.9158	1713	R	1999	2100
-120.541	71.9159	1768	R	1999	2100
-120.684	71.9162	1712	R	1999	2100
-120.572	71.9163	1766	R	1999	2100
-120.555	71.9166	1767	R	1999	2100
-120.685	71.9179	1710	R	1999	2100
-120.712	71.9184	1708	R	1999	2100
-120.683	71.9203	1709	R	1999	2100
-120.573	71.9284	1788	R	1999	2100
-120.577	71.9285	1787	R	1999	2005
-120.692	71.9285	1774	R	1999	2013
-120.687	71.9287	1775	S	1999	2100
-120.685	71.9289	1776	S	1999	2100
-120.683	71.9298	1777	S	1999	2100
-120.565	71.9303	1789	R	1999	2004
-120.563	71.9304	1790	R	1999	2005
-120.87	71.9326	1704	S	1999	2100
-123.912	71.9342	1543	S	1999	2003
-123.91	71.9344	1544	S	1999	2015
-123.901	71.9351	1546	S	1999	2004
-120.583	71.9365	1786	R	1999	2013
-120.614	71.9368	1782	R	1999	2100
-120.687	71.9393	1797	R	1999	2100
-120.655	71.9398	1778	R	1999	2012
-120.789	71.9402	1705	L	1999	2100
-120.591	71.9404	1785	R	1999	2100
-120.722	71.9405	1798	S	1999	2004
-120.65	71.9406	1779	R	1999	2100
-120.681	71.9432	1799	R	1999	2100
-120.696	71.9446	1800	R	1999	2100
-120.687	71.9451	1801	R	1999	2006
-120.678	71.9451	1802	R	1999	2004
-120.673	71.9453	1803	R	1999	2004
-120.668	71.9453	1804	R	1999	2007
-123.726	71.9454	2933	R	1999	2004
-123.723	71.9458	1540	S	1999	2002
-123.72	71.946	1539	S	1999	2006
-123.713	71.9464	1538	R	1999	2014
-123.715	71.9469	1537	R	1999	2014
-123.717	71.9472	1536	R	1999	2014
-120.542	71.9478	1791	S	1999	2100
-123.718	71.9508	1534	R	1999	2100
-123.719	71.9512	1533	R	1999	2100
-123.718	71.9528	1532	R	1999	2100
-120.722	71.9537	1819	R	1999	2100
-123.721	71.9539	1531	S	1999	2100
-123.765	71.9546	1527	L	1999	2004
-123.717	71.9548	1530	R	1999	2100
-123.769	71.9554	1526	L	1999	2014
-120.657	71.9556	1807	R	1999	2007
-120.658	71.9563	1808	R	1999	2010
-120.79	71.9573	1826	R	1999	2100
-120.738	71.9574	1822	R	1999	2100
-120.73	71.959	1823	R	1999	2100
-123.766	71.9592	1523	L	1999	2100
-120.717	71.9605	1824	R	1999	2012
-120.708	71.9605	1825	R	1999	2003
-120.696	71.9616	1623	R	1999	2003
-120.753	71.9622	1830	R	1999	2015
-120.747	71.9633	1831	R	1999	2100
-120.627	71.9638	4572	R	1999	2004
-120.843	71.9639	1845	R	1999	2100
-120.625	71.964	1762	R	1999	2003
-120.791	71.9644	1847	S	1999	2100
-120.742	71.9647	1832	R	1999	2012
-120.603	71.9648	1811	S	1999	2100
-120.607	71.9652	1810	R	1999	2100
-120.595	71.9653	1813	S	1999	2100
-120.6	71.966	1812	R	1999	2100
-120.538	71.9662	1816	S	1999	2003
-123.753	71.9663	1521	L	1999	2002
-120.73	71.9664	1834	R	1999	2015
-120.574	71.9681	1814	R	1999	2100
-120.72	71.9691	1835	R	1999	2004
-120.755	71.9695	1848	R	1999	2014
-120.714	71.9697	1837	R	1999	2012
-120.717	71.9699	1836	R	1999	2008
-120.751	71.9701	1849	R	1999	2005
-120.746	71.9704	1850	R	1999	2013
-120.702	71.9709	1838	R	1999	2100
-120.7	71.9721	1839	R	1999	2014
-120.698	71.9729	1840	R	1999	2014
-120.688	71.9749	1859	R	1999	2014
-120.749	71.9765	1852	R	1999	2005
-120.745	71.9766	1853	R	1999	2015
-120.67	71.9769	1861	S	1999	2003
-120.677	71.9772	1860	R	1999	2004
-120.753	71.9772	1851	R	1999	2011
-120.738	71.978	1854	R	1999	2100
-120.665	71.9781	1862	R	1999	2004
-120.728	71.9783	1856	R	1999	2100
-120.734	71.9802	1855	R	1999	2100
-120.896	71.9814	1884	L	1999	2100
-120.904	71.9815	1883	L	1999	2008
-120.714	71.9817	1857	R	1999	2007
-120.583	71.9853	1863	R	1999	2011
-120.925	71.9859	1881	L	1999	2100
-120.507	71.9864	1866	R	1999	2100
-120.814	71.987	1885	S	1999	2100
-120.381	71.9881	1980	C	1999	2100
-120.781	71.9883	1889	S	1999	2100
-120.381	71.9889	1981	S	1999	2100
-120.901	71.9889	1882	L	1999	2100
-120.779	71.989	1890	S	1999	2100
-120.446	71.9891	1959	R	1999	2100
-120.584	71.9895	1864	R	1999	2014
-120.779	71.99	1891	S	1999	2100
-120.754	71.9903	1895	R	1999	2100
-120.424	71.9911	1979	R	1999	2100
-120.372	71.9912	1982	C	1999	2100
-120.748	71.9917	1896	R	1999	2100
-120.771	71.9918	1892	R	1999	2010
-120.746	71.9924	1897	R	1999	2005
-120.368	71.9925	1983	C	1999	2100
-120.365	71.9935	1984	C	1999	2013
-120.719	71.9936	1898	R	1999	2005
-120.36	71.9936	1985	C	1999	2003
-120.713	71.994	1899	R	1999	2005
-120.572	71.9944	1865	R	1999	2100
-120.87	71.9945	1878	L	1999	2100
-120.867	71.9945	1879	L	1999	2100
-120.873	71.9947	1877	L	1999	2100
-120.861	71.9952	1880	L	1999	2100
-120.466	71.9963	1958	R	1999	2100
-120.421	71.9974	1976	R	1999	2100
-120.441	71.9981	1969	R	1999	2010
-120.477	71.9986	1957	R	1999	2100
-120.422	71.9991	1975	S	1999	2100
-120.949	71.9995	1869	L	1999	2100
-120.845	72	1876	S	1999	2015
-120.945	72.0001	1870	L	1999	2100
-120.449	72.0004	1968	R	1999	2100
-120.481	72.0007	1956	R	1999	2100
-120.795	72.0014	1900	R	1999	2011
-120.452	72.0015	1967	R	1999	2100
-120.763	72.0024	1901	R	1999	2010
-120.425	72.0037	1972	R	1999	2100
-120.483	72.0041	1955	R	1999	2011
-120.421	72.005	1970	R	1999	2100
-120.37	72.005	1994	R	1999	2100
-120.927	72.0053	1871	R	1999	2100
-120.451	72.0057	1966	R	1999	2100
-120.864	72.0063	1875	L	1999	2015
-120.478	72.0064	1954	R	1999	2010
-120.923	72.0069	1872	L	1999	2100
-120.919	72.0078	1873	L	1999	2100
-120.342	72.008	1996	S	1999	2100
-120.435	72.0091	1962	R	1999	2100
-120.507	72.0133	1951	R	1999	2004
-120.329	72.0142	1999	R	1999	2100
-120.787	72.0142	1912	R	1999	2003
-120.319	72.0145	2000	C	1999	2100
-120.33	72.0146	1998	R	1999	2100
-120.376	72.0148	1990	R	1999	2100
-120.337	72.0157	1997	R	1999	2100
-120.357	72.0158	1991	S	1999	2100
-120.319	72.0162	1993	R	1999	2003
-120.55	72.0167	1944	R	1999	2013
-120.328	72.0172	2001	R	1999	2100
-120.809	72.0172	1911	L	1999	2100
-120.316	72.0178	2003	C	1999	2004
-120.811	72.0186	1910	L	1999	2100
-120.381	72.0195	1989	R	1999	2013
-120.508	72.0202	1949	R	1999	2004
-120.906	72.0206	1902	L	1999	2100
-120.798	72.0211	1908	L	1999	2100
-120.38	72.0218	1988	S	1999	2004
-120.553	72.022	1943	R	1999	2013
-120.524	72.0223	1948	R	1999	2100
-120.307	72.0224	2007	C	1999	2100
-120.665	72.0226	1925	R	1999	2015
-120.303	72.0228	2008	C	1999	2005
-120.307	72.0234	2006	R	1999	2100
-120.309	72.0238	2005	R	1999	2100
-120.673	72.024	1928	S	1999	2014
-120.67	72.024	1926	S	1999	2011
-120.311	72.0249	4573	R	1999	2003
-120.296	72.0256	2010	C	1999	2015
-120.648	72.0262	1923	S	1999	2100
-120.888	72.0277	1903	S	1999	2100
-120.512	72.028	1947	R	1999	2100
-120.288	72.0287	822	C	1999	2004
-120.681	72.0293	1918	R	1999	2006
-120.509	72.0295	1946	R	1999	2010
-120.284	72.0307	2011	C	1999	2100
-120.63	72.0314	1922	R	1999	2004
-120.537	72.0315	1942	R	1999	2100
-120.725	72.0316	1913	R	1999	2100
-120.279	72.0319	2012	C	1999	2008
-120.613	72.032	1920	R	1999	2010
-120.61	72.0321	1921	R	1999	2010
-120.618	72.0332	1919	R	1999	2015
-120.893	72.0338	1904	R	1999	2100
-120.271	72.0341	2013	C	1999	2004
-120.553	72.0347	1941	R	1999	2015
-120.268	72.0349	2014	C	1999	2002
-120.305	72.041	2054	S	1999	2100
-120.575	72.0431	1932	L	1999	2012
-120.366	72.0434	2050	R	1999	2100
-124.164	72.0454	1518	S	1999	2004
-120.333	72.0463	2053	R	1999	2012
-120.568	72.0466	1934	L	1999	2100
-120.637	72.0469	1916	R	1999	2100
-120.389	72.0481	2048	R	1999	2007
-120.394	72.0481	2047	R	1999	2007
-120.571	72.0483	1935	L	1999	2100
-120.384	72.0483	2049	R	1999	2007
-120.825	72.0486	1905	L	1999	2100
-120.63	72.0488	1917	R	1999	2100
-120.32	72.0509	2055	R	1999	2014
-120.671	72.0531	1914	S	1999	2100
-120.309	72.0534	2056	R	1999	2100
-120.423	72.0542	2042	S	1999	2100
-124.238	72.055	1517	S	1999	2004
-120.34	72.0634	2046	R	1999	2100
-120.43	72.0638	2039	R	1999	2100
-120.428	72.0641	2040	R	1999	2100
-120.694	72.0657	2024	L	1999	2003
-120.434	72.0678	2036	R	1999	2100
-124.229	72.0715	1515	L	1999	2004
-120.428	72.0759	2035	R	1999	2100
-120.31	72.0787	2060	R	1999	2100
-120.515	72.0821	2030	R	1999	2004
-120.361	72.0901	2061	R	1999	2014
-120.443	72.0904	2034	R	1999	2015
-122.962	72.0926	1702	R	1999	2003
-120.303	72.094	2063	R	1999	2100
-122.989	72.0988	1701	S	1999	2003
-120.542	72.1084	2067	R	1999	2100
-120.52	72.11	2071	L	1999	2100
-120.519	72.1106	2072	L	1999	2100
-120.285	72.1107	2075	R	1999	2100
-120.616	72.1147	2066	L	1999	2013
-120.621	72.1205	2065	L	1999	2100
-120.246	72.1359	2080	R	1999	2100
-120.387	72.1372	2079	L	1999	2010
-120.494	72.1377	2077	R	1999	2100
-120.706	72.1403	2064	L	1999	2100
-120.463	72.1452	125	R	1999	2100
-120.187	72.1494	128	R	1999	2100
-120.383	72.1527	122	R	1999	2100
-120.348	72.1549	124	R	1999	2100
-120.671	72.1635	2081	L	1999	2100
-120.605	72.1638	117	L	1999	2100
-120.664	72.1649	2082	L	1999	2100
-120.639	72.1654	2083	L	1999	2100
-120.411	72.1657	113	R	1999	2100
-120.241	72.1672	116	L	1999	2004
-120.359	72.1677	114	R	1999	2100
-120.42	72.1689	112	R	1999	2100
-120.497	72.1764	106	L	1999	2100
-120.211	72.1806	104	R	1999	2100
-120.222	72.1808	103	R	1999	2100
-120.538	72.1837	94	L	1999	2004
-120.171	72.1907	99	R	1999	2100
-120.247	72.2012	98	R	1999	2100
-120.603	72.209	91	L	1999	2004
-120.601	72.2129	2088	L	1999	2004
-120.456	72.2152	86	R	1999	2100
-120.457	72.2169	85	R	1999	2100
-120.479	72.2193	81	R	1999	2100
-120.619	72.22	2086	L	1999	2004
-120.467	72.2204	84	R	1999	2100
-120.481	72.2206	80	R	1999	2100
-120.468	72.2209	83	R	1999	2100
-120.502	72.2215	78	R	1999	2100
-120.469	72.2233	82	R	1999	2100
-120.339	72.2259	77	R	1999	2012
-120.546	72.228	75	R	1999	2100
-119.856	72.2293	2166	C	1999	2100
-119.86	72.2308	2165	C	1999	2100
-119.985	72.2332	2163	C	1999	2100
-119.99	72.2334	2162	C	1999	2100
-120.013	72.2336	1509	C	1999	2003
-120.027	72.2347	2154	C	1999	2010
-120.044	72.2361	2151	S	1999	2003
-120.419	72.2364	69	R	1999	2100
-120.678	72.2367	2090	L	1999	2012
-120.342	72.2381	67	R	1999	2014
-120.402	72.2403	64	R	1999	2100
-120.561	72.2411	62	R	1999	2100
-119.998	72.2453	2148	L	1999	2100
-120.535	72.2459	61	S	1999	2015
-120.032	72.249	2149	S	1999	2013
-119.994	72.2505	2147	L	1999	2100
-120.033	72.2506	2150	L	1999	2100
-120.555	72.2531	59	R	1999	2100
-119.898	72.2668	2144	R	1999	2010
-120.403	72.2701	57	R	1999	2014
-120.399	72.2702	58	R	1999	2014
-119.76	72.272	2197	R	1999	2013
-119.884	72.278	2136	R	1999	2100
-119.838	72.2786	2140	R	1999	2100
-119.698	72.2786	2198	R	1999	2100
-119.882	72.2787	2135	R	1999	2100
-119.88	72.2794	2134	R	1999	2100
-119.873	72.2835	2133	R	1999	2100
-120.005	72.2874	2126	R	1999	2013
-119.96	72.2884	2127	R	1999	2100
-120.632	72.2889	2091	L	1999	2100
-120.035	72.2937	2099	R	1999	2008
-120.005	72.2979	2123	S	1999	2013
-120.043	72.2987	2121	R	1999	2100
-120.039	72.2993	2122	R	1999	2100
-120.306	72.3087	49	R	1999	2100
-120.498	72.3095	47	R	1999	2100
-120.551	72.3103	45	L	1999	2100
-120.546	72.311	46	L	1999	2100
-120.331	72.3143	48	R	1999	2100
-120.543	72.3148	2101	L	1999	2100
-119.792	72.3153	2176	R	1999	2100
-120.539	72.3153	2100	L	1999	2100
-119.971	72.3158	2117	R	1999	2100
-120.535	72.3168	2098	S	1999	2003
-120.351	72.3169	2107	R	1999	2100
-119.965	72.3172	2118	R	1999	2100
-120.556	72.3187	2097	L	1999	2100
-119.693	72.3212	2189	S	1999	2014
-119.694	72.3237	2188	S	1999	2100
-120.412	72.3256	2106	R	1999	2006
-119.805	72.3293	2172	R	1999	2100
-120.426	72.3342	2105	R	1999	2100
-120.157	72.3366	2109	R	1999	2100
-119.402	72.3384	2195	S	1999	2100
-119.768	72.3405	2171	S	1999	2100
-119.956	72.342	2113	R	1999	2100
-120.059	72.3442	2111	R	1999	2100
-120.633	72.3449	2093	L	1999	2100
-120.619	72.347	2094	L	1999	2100
-120.174	72.3539	2225	R	1999	2012
-120.616	72.3559	2203	R	1999	2100
-119.509	72.3578	2251	R	1999	2100
-120.017	72.3582	2241	R	1999	2100
-120.279	72.3591	2224	S	1999	2013
-119.799	72.3653	2247	R	1999	2100
-120.013	72.3675	2167	L	1999	2013
-120.006	72.368	2238	L	1999	2100
-119.695	72.3699	2249	R	1999	2100
-119.684	72.3702	2250	S	1999	2100
-119.805	72.3778	2244	R	1999	2100
-120.139	72.3834	2232	L	1999	2100
-120.189	72.3895	2230	R	1999	2100
-120.576	72.3895	2208	L	1999	2100
-120.498	72.3922	2213	L	1999	2100
-120.228	72.3927	2229	L	1999	2100
-120.494	72.3928	2214	L	1999	2100
-120.489	72.3934	2215	L	1999	2100
-120.231	72.3945	2228	L	1999	2100
-119.428	72.3996	2301	R	1999	2100
-119.416	72.4022	2302	R	1999	2100
-120.047	72.4028	2234	L	1999	2100
-119.386	72.403	2304	R	1999	2006
-119.391	72.4044	2303	R	1999	2015
-120.311	72.4078	2226	L	1999	2100
-119.941	72.4137	2281	L	1999	2100
-119.562	72.4151	2295	R	1999	2100
-119.645	72.4174	2289	R	1999	2015
-119.562	72.4178	2294	R	1999	2100
-120.261	72.4206	2259	L	1999	2100
-119.376	72.4207	2306	R	1999	2100
-120.263	72.4219	2258	L	1999	2100
-119.342	72.429	2308	S	1999	2100
-119.334	72.4304	2309	R	1999	2100
-119.911	72.4308	2278	L	1999	2100
-120.349	72.4308	2253	L	1999	2100
-120.266	72.4309	2257	R	1999	2100
-120.321	72.431	2256	L	1999	2004
-120.224	72.4314	2268	L	1999	2100
-119.882	72.4326	2279	L	1999	2100
-120.327	72.4328	2255	L	1999	2100
-120.329	72.4335	2254	L	1999	2100
-120.359	72.4336	2252	L	1999	2100
-120.002	72.4354	2270	L	1999	2100
-120.243	72.4368	2264	L	1999	2100
-120.244	72.4382	2263	L	1999	2100
-120.191	72.4397	2269	L	1999	2100
-120.238	72.4417	2262	L	1999	2100
-120.231	72.442	2261	L	1999	2100
-120.231	72.4439	2260	L	1999	2100
-119.812	72.4481	2285	L	1999	2100
-119.804	72.4487	2286	L	1999	2010
-119.88	72.4548	2273	L	1999	2100
-119.518	72.4561	2329	R	1999	2004
-119.523	72.4577	2328	R	1999	2003
-119.294	72.4606	2333	S	1999	2009
-119.296	72.4621	2332	S	1999	2100
-119.552	72.4623	2326	R	1999	2100
-119.586	72.4653	2324	L	1999	2005
-119.643	72.4673	2322	R	1999	2009
-119.87	72.4697	2314	L	1999	2100
-120.075	72.4719	2311	R	1999	2100
-119.606	72.4913	2320	S	1999	2100
-119.616	72.492	2319	S	1999	2100
-119.302	72.4956	2356	R	1999	2010
-119.825	72.4984	2317	L	1999	2100
-119.24	72.5072	2373	C	1999	2009
-119.286	72.5092	2365	S	1999	2100
-119.242	72.5098	2370	S	1999	2005
-119.276	72.5109	2366	S	1999	2100
-119.851	72.517	2348	L	1999	2100
-119.795	72.5258	2343	S	1999	2013
-119.803	72.5259	2341	L	1999	2100
-119.808	72.5278	2339	L	1999	2100
-119.212	72.5311	2395	S	1999	2005
-119.198	72.5321	2392	C	1999	2100
-119.631	72.5348	2354	S	1999	2005
-119.184	72.5386	2381	C	1999	2006
-119.186	72.5405	2380	C	1999	2100
-119.858	72.5412	2336	L	1999	2100
-119.86	72.5416	2335	L	1999	2100
-119.576	72.5417	2355	S	1999	2100
-119.275	72.5441	2377	R	1999	2100
-119.727	72.5576	2408	L	1999	2100
-119.724	72.5581	2407	L	1999	2100
-119.832	72.561	2398	L	1999	2100
-119.756	72.5656	2400	L	1999	2100
-119.737	72.5742	2401	L	1999	2008
-119.691	72.5756	2406	L	1999	2100
-119.73	72.5757	2402	L	1999	2100
-119.694	72.5762	2405	L	1999	2100
-119.712	72.5774	2403	L	1999	2014
-119.297	72.5832	2417	R	1999	2100
-119.178	72.5839	2430	S	1999	2100
-119.177	72.5859	2429	S	1999	2100
-119.709	72.5871	2410	L	1999	2100
-119.706	72.5875	2411	L	1999	2100
-119.712	72.5876	2409	L	1999	2009
-119.697	72.5882	2413	L	1999	2100
-119.568	72.5911	2414	L	1999	2100
-119.174	72.6058	2446	R	1999	2100
-119.349	72.6144	2444	S	1999	2100
-119.391	72.6189	2442	S	1999	2100
-119.374	72.6204	2443	S	1999	2100
-119.364	72.6435	2439	R	1999	2100
-119.5	72.6445	2435	L	1999	2014
-119.105	72.6486	2456	C	1999	2009
-119.103	72.6494	2457	C	1999	2100
-119.1	72.6497	2458	C	1999	2015
-119.1	72.6505	2459	C	1999	2100
-119.097	72.6512	2460	S	1999	2005
-119.09	72.6528	2463	C	1999	2100
-119.086	72.6534	2464	S	1999	2100
-119.079	72.6546	2466	C	1999	2100
-119.067	72.657	2468	C	1999	2100
-119.057	72.6571	766	C	1999	2100
-119.061	72.6573	2469	C	1999	2100
-119.048	72.6596	2471	S	1999	2100
-119.048	72.6643	2472	L	1999	2100
-119.071	72.7035	2500	R	1999	2008
-119.221	72.7077	4564	R	1999	2005
-119.212	72.7101	2495	R	1999	2100
-119.205	72.7106	2494	S	1999	2010
-118.835	72.7183	2506	C	1999	2004
-119.033	72.7185	2516	R	1999	2013
-119.44	72.7189	2492	R	1999	2100
-118.83	72.7196	2507	C	1999	2100
-118.826	72.7202	2508	C	1999	2100
-118.943	72.7208	759	R	1999	2002
-119.454	72.7254	2490	R	1999	2100
-118.998	72.7275	2521	R	1999	2100
-119.114	72.7286	2513	R	1999	2004
-119.06	72.7331	2515	S	1999	2015
-119.028	72.7334	2520	R	1999	2100
-119.192	72.735	2510	R	1999	2100
-119.059	72.7351	2514	S	1999	2010
-119.192	72.7366	2509	R	1999	2015
-119.021	72.7372	2519	R	1999	2100
-119.014	72.7433	2518	S	1999	2006
-118.996	72.7442	2517	S	1999	2100
-119.651	72.7489	2485	S	1999	2100
-119.243	72.7565	2614	R	1999	2100
-119.61	72.7603	2484	L	1999	2100
-119.647	72.7604	2482	L	1999	2013
-119.639	72.7606	2483	L	1999	2100
-119.02	72.7655	2635	R	1999	2100
-119.035	72.7657	2634	R	1999	2013
-118.989	72.7695	2636	R	1999	2100
-119.245	72.77	2607	R	1999	2100
-119.213	72.7728	2612	R	1999	2011
-119.68	72.7729	2481	L	1999	2100
-119.01	72.7734	2631	R	1999	2011
-119.273	72.7737	2606	L	1999	2100
-119.657	72.7739	2479	L	1999	2100
-119.008	72.7743	2630	S	1999	2100
-119.289	72.7749	2604	L	1999	2100
-119.295	72.7754	2603	L	1999	2004
-119.3	72.7756	2602	L	1999	2011
-118.605	72.7802	2659	R	1999	2100
-118.587	72.7815	2660	R	1999	2100
-119.061	72.7818	2627	S	1999	2100
-118.854	72.7823	2650	R	1999	2100
-118.844	72.7829	2651	R	1999	2003
-119.315	72.7833	2600	L	1999	2100
-118.86	72.784	2648	S	1999	2100
-118.918	72.7857	2644	R	1999	2012
-118.743	72.7862	2705	R	1999	2013
-119.291	72.7882	2595	L	1999	2100
-119.294	72.7887	2596	L	1999	2100
-119.297	72.7893	2597	L	1999	2100
-119.276	72.7895	2594	L	1999	2100
-119.237	72.7915	2593	L	1999	2100
-118.888	72.792	2647	R	1999	2100
-119.32	72.7926	2590	R	1999	2100
-118.947	72.793	2638	S	1999	2100
-118.946	72.7939	1593	R	1999	2100
-118.943	72.7942	2639	R	1999	2100
-119.313	72.7942	2591	L	1999	2100
-118.903	72.7945	2645	S	1999	2100
-118.936	72.7946	2640	R	1999	2015
-118.932	72.795	2641	R	1999	2100
-118.925	72.7955	2642	R	1999	2100
-119.332	72.7957	2588	L	1999	2100
-119.011	72.7976	2623	R	1999	2015
-118.842	72.8	2699	R	1999	2100
-119.032	72.8014	2624	S	1999	2100
-119.567	72.8017	2576	L	1999	2100
-119.564	72.8022	2575	L	1999	2100
-118.534	72.8028	2804	R	1999	2100
-119.56	72.8043	2574	L	1999	2100
-119.242	72.8059	2592	S	1999	2005
-119.558	72.8077	2572	L	1999	2100
-118.522	72.8093	2800	R	1999	2100
-119.558	72.8094	2571	L	1999	2100
-119.558	72.8107	2570	L	1999	2100
-119.691	72.8116	2557	R	1999	2100
-119.557	72.8118	2569	L	1999	2100
-118.949	72.8131	2693	L	1999	2100
-119.329	72.8139	2587	L	1999	2100
-119.291	72.8191	2586	L	1999	2100
-119.429	72.823	2579	R	1999	2100
-119.399	72.8235	2582	L	1999	2100
-119.395	72.8236	2583	L	1999	2100
-119.405	72.8238	2581	L	1999	2100
-119.299	72.8244	2585	R	1999	2100
-118.537	72.8256	2810	R	1999	2100
-118.876	72.8288	2727	R	1999	2100
-118.893	72.8289	2726	R	1999	2100
-118.898	72.8292	2725	S	1999	2100
-118.877	72.8314	2729	R	1999	2100
-118.363	72.832	2834	R	1999	2100
-118.348	72.8321	2837	C	1999	2015
-119.652	72.8324	4215	S	1999	2011
-118.346	72.8328	2838	S	1999	2013
-118.889	72.8333	2724	R	1999	2100
-119.569	72.8344	2563	R	1999	2100
-118.365	72.8362	2833	R	1999	2100
-118.335	72.8384	2842	R	1999	2100
-119.521	72.8386	2565	L	1999	2014
-118.498	72.8397	2787	R	1999	2100
-119.588	72.8407	4493	L	1999	2100
-118.497	72.8416	2786	R	1999	2100
-118.952	72.8417	2689	R	1999	2005
-118.487	72.8419	2788	R	1999	2100
-119.635	72.8429	2551	L	1999	2100
-118.904	72.8433	2717	R	1999	2008
-118.898	72.8441	2718	R	1999	2100
-118.526	72.8445	2779	R	1999	2100
-118.57	72.8449	2771	R	1999	2100
-118.53	72.8453	2778	R	1999	2100
-119.599	72.8477	2549	L	1999	2100
-118.526	72.8477	2780	R	1999	2100
-118.391	72.848	2906	R	1999	2100
-118.379	72.8489	2908	R	1999	2004
-118.518	72.8494	2781	R	1999	2100
-118.911	72.8498	2712	L	1999	2015
-118.6	72.8509	2764	R	1999	2100
-118.254	72.8552	2935	C	1999	2100
-118.613	72.856	2758	R	1999	2100
-118.243	72.8572	2937	C	1999	2014
-118.63	72.8599	2755	R	1999	2011
-119.617	72.8623	2545	R	1999	2100
-118.317	72.8626	2921	R	1999	2100
-119.68	72.8633	2537	L	1999	2100
-119.103	72.8639	2687	R	1999	2002
-119.677	72.8649	2538	L	1999	2100
-118.404	72.8654	2887	R	1999	2013
-118.321	72.8663	2920	S	1999	2100
-118.335	72.8667	2917	R	1999	2015
-119.667	72.867	2539	L	1999	2100
-119.639	72.867	2542	L	1999	2100
-119.594	72.8673	2546	S	1999	2100
-118.402	72.8678	2886	R	1999	2100
-118.324	72.8679	2919	S	1999	2100
-119.659	72.8683	2540	L	1999	2100
-118.263	72.8684	2934	R	1999	2100
-118.896	72.8686	2738	R	1999	2100
-119.173	72.869	2671	L	1999	2100
-119.224	72.8703	2668	L	1999	2100
-119.218	72.8709	2669	L	1999	2100
-119.544	72.8724	2662	R	1999	2100
-118.66	72.8725	2746	R	1999	2100
-118.295	72.8728	2923	R	1999	2100
-118.261	72.8738	2929	R	1999	2100
-119.195	72.8744	2670	L	1999	2100
-118.265	72.8749	2928	R	1999	2100
-118.269	72.8769	2927	S	1999	2100
-125.112	72.8786	4468	S	1999	2007
-118.485	72.8796	2862	R	1999	2100
-125.095	72.8831	4462	S	1999	2100
-125.09	72.8843	4461	S	1999	2100
-119.138	72.8845	2682	L	1999	2100
-125.088	72.8851	4460	S	1999	2005
-125.082	72.8853	4459	S	1999	2014
-125.079	72.8859	4458	S	1999	2015
-118.505	72.8861	2858	R	1999	2100
-119.188	72.8867	2673	L	1999	2100
-118.538	72.8871	2846	R	1999	2100
-119.186	72.8891	2674	L	1999	2100
-119.141	72.8895	2679	L	1999	2100
-119.144	72.8897	2678	L	1999	2013
-118.273	72.8899	2912	L	1999	2100
-118.21	72.8905	2939	R	1999	2100
-119.158	72.891	2676	L	1999	2014
-118.509	72.8913	2847	R	1999	2100
-119.143	72.8918	2683	L	1999	2100
-118.269	72.8918	2913	S	1999	2100
-119.14	72.8922	2684	L	1999	2100
-119.96	72.8925	2528	L	1999	2002
-119.136	72.893	2685	L	1999	2100
-119.786	72.8994	2530	L	1999	2100
-119.068	72.9036	2967	L	1999	2100
-119.069	72.9049	2965	L	1999	2100
-119.065	72.9049	2966	R	1999	2100
-119.105	72.9074	2957	L	1999	2100
-119.084	72.9094	2961	L	1999	2100
-119.079	72.9098	2963	L	1999	2100
-119.091	72.911	2960	L	1999	2100
-118.624	72.9121	3001	L	1999	2004
-118.625	72.9129	3000	L	1999	2100
-118.231	72.9135	3024	R	1999	2006
-118.15	72.9171	3037	S	1999	2100
-118.639	72.9182	2997	L	1999	2100
-118.645	72.9187	2996	L	1999	2100
-118.613	72.9189	3007	L	1999	2003
-118.003	72.9229	3053	R	1999	2016
-118.062	72.9231	3050	R	1999	2100
-118.058	72.9247	3042	R	1999	2100
-118.12	72.9254	3034	R	1999	2100
-118.549	72.9311	3009	L	1999	2100
-117.977	72.9315	3175	R	1999	2003
-118.622	72.9342	3126	L	1999	2100
-117.914	72.9344	3193	R	1999	2003
-118.905	72.9348	3117	L	1999	2100
-118.625	72.9352	3125	L	1999	2100
-118.628	72.9363	3124	L	1999	2100
-117.978	72.9381	3169	R	1999	2100
-117.947	72.9412	3183	R	1999	2100
-117.96	72.9423	3182	R	1999	2100
-117.941	72.9424	3185	S	1999	2100
-117.942	72.9431	3184	R	1999	2100
-117.922	72.9446	3188	R	1999	2100
-118.256	72.9464	3153	R	1999	2011
-118.074	72.9466	3284	L	1999	2100
-117.922	72.9468	3187	R	1999	2100
-118.252	72.9481	3155	R	1999	2100
-117.894	72.9505	3201	R	1999	2100
-117.9	72.9513	3200	R	1999	2100
-117.902	72.9514	3199	R	1999	2005
-118.198	72.9563	3156	S	1999	2100
-119.601	72.9564	2947	S	1999	2100
-119.609	72.9582	2946	R	1999	2100
-119.646	72.9588	2944	S	1999	2100
-117.866	72.9621	3212	S	1999	2100
-117.826	72.9627	3219	R	1999	2100
-118.95	72.9628	3114	L	1999	2100
-118.959	72.9636	3113	L	1999	2100
-118.315	72.9649	3150	L	1999	2100
-118.124	72.9666	3263	L	1999	2100
-118.126	72.9676	3264	L	1999	2100
-118.126	72.9691	3265	L	1999	2100
-118.333	72.9695	3149	L	1999	2100
-117.798	72.9695	3343	R	1999	2005
-118.124	72.9703	3266	L	1999	2100
-118.334	72.9704	3148	L	1999	2100
-118.121	72.9709	3267	L	1999	2100
-118.028	72.9714	3896	L	1999	2100
-118.029	72.9721	3280	L	1999	2100
-118.114	72.9728	3268	L	1999	2100
-118.221	72.9731	3259	L	1999	2100
-118.105	72.9741	3269	L	1999	2100
-118.099	72.9741	3270	L	1999	2100
-118.095	72.9752	3271	L	1999	2100
-118.089	72.9758	4527	L	1999	2100
-118.042	72.9767	3277	L	1999	2100
-118.06	72.9771	3275	L	1999	2009
-118.054	72.9771	3276	L	1999	2100
-118.676	72.9773	3135	L	1999	2015
-117.792	72.9777	3352	R	1999	2015
-118.072	72.9778	3274	L	1999	2100
-117.927	72.9778	3341	L	1999	2100
-118.237	72.9779	3258	L	1999	2100
-118.202	72.978	3260	L	1999	2100
-118.86	72.9821	3105	L	1999	2009
-117.907	72.9823	3339	S	1999	2100
-118.544	72.9826	3141	R	1999	2100
-117.753	72.9827	3357	S	1999	2100
-117.8	72.983	3350	R	1999	2100
-117.924	72.983	3338	L	1999	2100
-117.928	72.983	3337	L	1999	2100
-117.839	72.9836	3345	R	1999	2100
-117.934	72.9837	3310	S	1999	2100
-117.754	72.9839	3356	S	1999	2100
-117.792	72.9877	3353	R	1999	2100
-117.785	72.9878	4481	S	1999	2100
-118.214	72.9878	3257	L	1999	2100
-118.209	72.9889	3256	L	1999	2100
-118.088	72.9895	3327	S	1999	2100
-118.122	72.9904	3329	R	1999	2100
-118.117	72.9915	3328	L	1999	2100
-118.123	72.9916	3330	L	1999	2100
-118.679	72.9923	3132	L	1999	2100
-118.136	72.9927	3332	S	1999	2100
-117.732	72.9944	3360	S	1999	2100
-117.864	72.9954	3342	L	1999	2008
-117.855	72.9959	3365	L	1999	2100
-118.143	72.9966	3311	L	1999	2100
-118.191	72.9972	3255	R	1999	2100
-118.146	72.9975	3334	L	1999	2100
-118.763	72.9983	3103	R	1999	2100
-118.2	72.9994	3254	R	1999	2100
-118.092	72.9995	3326	L	1999	2100
-118.762	72.9996	3102	S	1999	2100
-118.094	72.9999	3325	L	1999	2100
-118.775	73.0008	3099	R	1999	2100
-118.77	73.0011	3100	R	1999	2100
-118.777	73.0014	3098	R	1999	2100
-118.112	73.0024	3323	R	1999	2100
-118.548	73.0031	3137	R	1999	2100
-118.119	73.0036	3322	R	1999	2100
-118.125	73.0036	3320	L	1999	2100
-118.975	73.0048	3093	R	1999	2100
-118.129	73.005	3319	L	1999	2100
-118.142	73.0051	3317	L	1999	2100
-118.154	73.0052	3316	L	1999	2100
-118.344	73.0053	3145	L	1999	2100
-118.135	73.0056	3318	L	1999	2100
-118.204	73.0083	3253	R	1999	2100
-124.616	73.0091	4451	C	1999	2004
-118.178	73.0095	3314	S	1999	2100
-118.203	73.0107	3252	R	1999	2100
-117.597	73.0139	3459	S	1999	2100
-117.802	73.0148	3420	L	1999	2100
-118.291	73.0152	3242	L	1999	2100
-117.593	73.0156	3458	S	1999	2100
-118.246	73.016	3251	S	1999	2100
-118.29	73.0164	3243	L	1999	2100
-118.286	73.0167	3244	L	1999	2100
-118.345	73.0177	3238	L	1999	2100
-118.248	73.0195	3249	L	1999	2100
-118.244	73.0196	3250	L	1999	2100
-118.251	73.0196	4522	L	1999	2100
-118.255	73.0198	3248	L	1999	2100
-118.351	73.0202	3237	L	1999	2100
-118.258	73.0202	3247	L	1999	2100
-118.264	73.0205	3246	L	1999	2100
-117.627	73.0226	3452	R	1999	2100
-118.861	73.0229	3095	L	1999	2100
-117.628	73.0244	3451	R	1999	2100
-118.359	73.0247	3235	L	1999	2100
-118.361	73.0261	3234	L	1999	2100
-118.87	73.0281	3094	R	1999	2100
-117.619	73.0282	3453	R	1999	2004
-117.626	73.0284	3450	R	1999	2100
-118.364	73.0286	4480	L	1999	2100
-118.364	73.0297	4479	L	1999	2100
-118.364	73.0307	4478	L	1999	2100
-118.363	73.0315	4477	L	1999	2100
-118.361	73.0334	3229	S	1999	2100
-118.353	73.0349	3227	L	1999	2100
-118.35	73.0367	4473	S	1999	2100
-118.143	73.0436	3309	R	1999	2100
-118.333	73.0459	3224	L	1999	2100
-117.48	73.046	3468	C	1999	2100
-118.343	73.0461	3233	L	1999	2100
-117.928	73.0462	3404	L	1999	2100
-118.348	73.0462	3232	L	1999	2100
-118.355	73.0465	3231	L	1999	2100
-117.923	73.0481	3405	L	1999	2014
-117.897	73.0485	3406	R	1999	2100
-118.376	73.0487	4476	L	1999	2100
-118.107	73.0492	3308	R	1999	2100
-118.203	73.05	3306	L	1999	2100
-117.933	73.0505	3399	L	1999	2100
-117.927	73.0507	3398	L	1999	2100
-118.384	73.0535	3228	L	1999	2100
-118.381	73.0544	4518	L	1999	2100
-117.883	73.0552	3397	R	1999	2100
-118.385	73.0555	4474	L	1999	2100
-117.885	73.0562	3396	R	1999	2100
-117.527	73.0565	3467	R	1999	2100
-119.522	73.0583	4508	R	1999	2006
-118.399	73.0594	3225	L	1999	2100
-118.005	73.0597	3384	R	1999	2100
-118.278	73.0616	3298	L	1999	2014
-117.88	73.0621	3394	R	1999	2100
-117.879	73.0626	3390	R	1999	2100
-117.864	73.0628	3391	L	1999	2100
-118.412	73.063	4471	L	1999	2016
-118.283	73.0635	3297	L	1999	2100
-118.284	73.0652	3296	S	1999	2100
-118.293	73.0654	3295	L	1999	2100
-119.532	73.0656	3074	R	1999	2005
-117.355	73.0661	3482	R	1999	2012
-118.263	73.0679	3299	L	1999	2100
-117.7	73.068	3435	L	1999	2100
-117.718	73.0684	3434	L	1999	2100
-119.532	73.0689	3073	R	1999	2100
-118.404	73.069	3223	L	1999	2100
-118.27	73.0692	3300	S	1999	2100
-117.796	73.0701	3423	R	1999	2100
-117.87	73.0708	3388	S	1999	2100
-119.59	73.0713	4510	R	1999	2006
-118.108	73.0714	3377	S	1999	2100
-118.104	73.0717	3378	S	1999	2100
-119.583	73.0717	3065	R	1999	2100
-118.13	73.0729	3975	S	1999	2100
-118.15	73.073	3374	L	1999	2100
-118.268	73.073	3302	L	1999	2100
-119.598	73.0731	3063	R	1999	2006
-118.274	73.0731	3303	L	1999	2100
-119.594	73.0734	3064	R	1999	2007
-119.559	73.0735	3067	S	1999	2013
-118.277	73.0735	3304	L	1999	2100
-117.68	73.0736	3431	L	1999	2100
-118.264	73.0739	3301	L	1999	2100
-119.566	73.074	3066	R	1999	2100
-118.126	73.0745	4002	S	1999	2100
-118.281	73.0749	3305	L	1999	2100
-118.086	73.0751	3437	S	1999	2100
-118.119	73.0754	3415	S	1999	2100
-118.129	73.076	3375	L	1999	2100
-117.504	73.0797	3478	S	1999	2100
-117.52	73.0804	3477	S	1999	2100
-117.625	73.0806	3430	L	1999	2100
-117.906	73.0807	3385	R	1999	2005
-119.599	73.082	3059	S	1999	2100
-118.035	73.0824	3381	L	1999	2100
-117.649	73.083	3429	L	1999	2100
-119.456	73.0851	3077	R	1999	2100
-118.658	73.0885	3086	R	1999	2010
-117.743	73.0915	3426	L	1999	2100
-119.519	73.0918	3076	R	1999	2010
-118.142	73.0932	3488	L	1999	2100
-118.132	73.0941	3489	L	1999	2013
-118.161	73.0946	3487	L	1999	2014
-118.119	73.0991	3490	L	1999	2008
-118.727	73.1057	2943	R	1999	2006
-117.599	73.1058	3502	R	1999	2100
-118.723	73.1061	1987	R	1999	2100
-118.101	73.1074	3492	L	1999	2100
-117.617	73.1093	3497	R	1999	2100
-117.601	73.1098	3499	R	1999	2008
-118.04	73.1102	3493	L	1999	2100
-117.339	73.1102	3507	S	1999	2100
-117.508	73.1104	4073	R	1999	2004
-117.515	73.1107	4070	R	1999	2005
-117.182	73.1117	3512	S	1999	2100
-117.168	73.1117	3513	R	1999	2100
-117.648	73.1127	3495	R	1999	2100
-117.636	73.1199	3494	R	1999	2100
-117.197	73.1226	3633	R	1999	2003
-118.857	73.1244	3080	L	1999	2100
-117.391	73.1277	3563	L	1999	2100
-117.072	73.1344	3585	R	1999	2013
-117.095	73.1399	3581	R	1999	2100
-117.045	73.1441	3596	R	1999	2100
-117.044	73.1479	3595	S	1999	2100
-117.074	73.1481	3591	R	1999	2100
-117.078	73.1481	3590	R	1999	2100
-117.071	73.1483	3592	R	1999	2100
-117.702	73.1607	3548	R	1999	2100
-117.712	73.166	3547	R	1999	2100
-117.746	73.1708	3546	S	1999	2100
-117.215	73.1723	3614	R	1999	2100
-117.289	73.1744	3613	S	1999	2100
-117.305	73.1751	3612	L	1999	2100
-117.114	73.1811	3615	R	1999	2015
-117.286	73.1869	3661	L	1999	2100
-117.277	73.188	3660	S	1999	2100
-117.39	73.1895	3645	L	1999	2100
-117.247	73.1911	3659	S	1999	2100
-117.53	73.1924	3628	L	1999	2100
-117.381	73.1931	3643	L	1999	2100
-117.542	73.1935	3627	L	1999	2100
-117.522	73.1951	3630	R	1999	2100
-117.142	73.1952	3667	R	1999	2100
-117.236	73.1968	3656	R	1999	2100
-117.495	73.197	3634	R	1999	2100
-117.376	73.1972	3641	L	1999	2100
-117.161	73.1979	3663	R	1999	2100
-117.373	73.1983	4096	L	1999	2100
-117.848	73.1986	3544	R	1999	2100
-117.372	73.1998	3640	L	1999	2010
-117.379	73.2064	4574	S	1999	2006
-117.262	73.2098	3649	L	1999	2100
-117.258	73.2113	3650	L	1999	2015
-117.244	73.2118	4098	L	1999	2100
-117.528	73.2125	3689	S	1999	2003
-117.506	73.2131	3692	L	1999	2100
-117.519	73.2139	3690	L	1999	2100
-117.488	73.214	3728	R	1999	2100
-119.558	73.2173	4103	S	1999	2002
-117.501	73.2199	3687	S	1999	2010
-116.964	73.231	3697	S	1999	2100
-117.716	73.231	3537	R	1999	2100
-117.764	73.2604	3535	R	1999	2100
-116.932	73.261	3715	R	1999	2100
-116.745	73.265	3735	L	1999	2100
-116.793	73.2673	3732	R	1999	2100
-116.787	73.2677	3733	R	1999	2100
-116.739	73.2687	3737	L	1999	2004
-116.74	73.2696	3738	L	1999	2100
-116.501	73.2784	3754	R	1999	2100
-116.523	73.2829	3752	R	1999	2100
-116.461	73.289	3755	R	1999	2100
-116.895	73.2986	3708	R	1999	2100
-116.975	73.3026	3706	R	1999	2015
-116.764	73.31	3720	R	1999	2100
-116.65	73.3109	3764	R	1999	2100
-116.498	73.3249	3809	R	1999	2100
-116.759	73.3305	3797	L	1999	2100
-116.238	73.3316	3823	L	1999	2100
-116.624	73.3323	3806	R	1999	2100
-117.033	73.3342	3704	L	1999	2010
-117.022	73.3343	3705	L	1999	2100
-116.302	73.3556	3837	R	1999	2014
-120.145	73.3778	4109	L	1999	2006
-115.699	73.4362	3882	R	1999	2100
-120.263	73.8115	4116	R	1999	2003
-120.261	73.812	4117	R	1999	2005
-120.14	73.8411	4111	S	1999	2100
-119.892	73.9066	4149	R	1999	2004
-119.716	73.9131	4158	L	1999	2014
-119.858	73.9608	4170	R	1999	2100
-119.116	73.9995	4196	C	1999	2015
-119.117	74.1078	4227	S	1999	2002
-119.585	74.1334	4538	S	1999	2002
-119.334	74.134	4258	R	1999	2100
-119.822	74.1354	4280	R	1999	2100
-119.812	74.1392	4277	R	1999	2002
-119.298	74.1411	4261	S	1999	2100
-119.543	74.1488	4244	R	1999	2100
-119.508	74.1956	4292	C	1999	2100
-124.873	74.3098	4440	C	1999	2100
-122.807	74.4586	4321	C	1999	2004
-122.216	74.4604	3866	R	1999	2002
-122.74	71.2582	639	R	2000	2012
-121.416	71.4595	374	L	2000	2100
-120.63	71.546	3878	R	2000	2100
-121.124	71.6464	1366	L	2000	2100
-120.967	71.6481	1417	R	2000	2100
-121.924	71.6587	939	L	2000	2100
-120.55	71.6599	339	R	2000	2100
-122.16	71.6947	1181	L	2000	2004
-121.268	71.6972	1341	L	2000	2100
-120.798	71.8333	1684	L	2000	2100
-120.507	71.8488	4496	R	2000	2003
-123.868	71.9069	1554	L	2000	2100
-123.874	71.9102	1552	S	2000	2003
-123.907	71.9344	1545	S	2000	2004
-120.896	72.0851	2016	L	2000	2010
-120.911	72.1094	2015	L	2000	2015
-119.188	72.5371	2384	C	2000	2010
-118.452	72.8691	2873	R	2000	2100
-118.62	72.9094	3002	L	2000	2100
-118.084	72.9466	3285	L	2000	2100
[truncated: 2,579 more rows]
