# Supplementary material for: Extremes of summer climate trigger thousands of thermokarst landslides in a High Arctic environment
Source: Nat Commun. 2019 Apr 2;10:1329. doi: 10.1038/s41467-019-09314-7 (PMC6445831; doi:10.1038/s41467-019-09314-7)
Supplement: Supplementary file 4 — Supplementary Data 2 [file 41467_2019_9314_MOESM4_ESM.xlsx]

## Sheet: Sheet1
Longitude	Latitude	Start of colour change 1	End of colour change 1; 2100 means still changed in 2016	Start of colour change 2	End of colour change 2; 2100 means still changed in 2016	Start of colour change 3	End of colour change 3; 2100 means still changed in 2016
-117.524	73.2171	1988	1988	2009	2009	2012	2100
-118.865	72.979	1988	2100
-119.049	72.9484	1989	1991	1999	2011
-121.865	71.7649	1989	1992	2012	2100
-123.899	71.8846	1989	1997
-122.422	71.3013	1989	2100
-121.944	71.7512	1989	2100
-122.344	71.3714	1990	2100
-121.916	71.6548	1990	2100
-119.611	72.4887	1994	2100
-119.607	72.8493	1994	2100
-118.961	72.9568	1996	2005	2009	2009	2012	2013
-122.713	71.1412	1996	2100
-119.092	72.9017	1996	2100
-117.028	73.3363	1997	1999	2007	2100
-117.875	73.0412	1997	2100
-117.866	73.0658	1997	2100
-117.271	73.1253	1997	2100
-117.536	73.1971	1997	2100
-120.497	72.1781	1998	2011
-121.123	71.6498	1998	2100
-121.915	71.6809	1998	2100
-117.439	73.1975	1998	2100
-120.638	72.2895	1999	1999	2003	2011	2013	2100
-120.951	71.7916	1999	2000	2012	2015
-120.822	71.8315	1999	2000
-120.888	72.0178	1999	2000	2006	2012
-120.653	72.1627	1999	2000	2007	2007
-120.038	72.4062	1999	2000	2006	2012
-120.207	72.4414	1999	2000	2006	2100
-120.724	71.8871	1999	2001	2013	2100
-120.595	72.2095	1999	2001
-119.568	72.5928	1999	2001
-120.213	72.3996	1999	2002	2007	2007
-121.695	71.7771	1999	2003	2009	2009
-119.767	72.556	1999	2003
-119.523	72.8359	1999	2003
-120.24	72.1664	1999	2004	2007	2100
-119.242	72.8042	1999	2004
-119.023	72.8078	1999	2004	2012	2100
-120.544	72.1829	1999	2005
-118.284	72.8953	1999	2005	2012	2100
-121.568	71.782	1999	2007
-120.871	71.9285	1999	2007	2012	2100
-119.898	72.4332	1999	2007	2012	2100
-119.583	72.8097	1999	2007	2012	2100
-120.873	71.971	1999	2009	2012	2100
-120.621	72.1124	1999	2009
-121.169	71.7435	1999	2010
-120.806	71.7485	1999	2010
-120.613	72.122	1999	2010
-120.501	72.3896	1999	2011
-122.4	71.3126	1999	2015
-120.547	72.2481	1999	2015
-122.813	71.1766	1999	2100
-122.615	71.3784	1999	2100
-122.348	71.4868	1999	2100
-122.226	71.5433	1999	2100
-120.934	71.5596	1999	2100
-122.134	71.5627	1999	2100
-120.827	71.6176	1999	2100
-121.033	71.6246	1999	2100
-120.938	71.6612	1999	2100
-121.335	71.6813	1999	2100
-121.98	71.6823	1999	2100
-120.967	71.6878	1999	2100
-121.269	71.6951	1999	2100
-121.828	71.7595	1999	2100
-121.94	71.763	1999	2100
-121.527	71.7828	1999	2100
-121.572	71.8201	1999	2100
-123.701	71.8599	1999	2100
-120.785	71.9678	1999	2100
-120.907	71.984	1999	2100
-120.868	72.0003	1999	2100
-120.939	72.0012	1999	2100
-120.807	72.0148	1999	2100
-120.805	72.0201	1999	2100
-120.579	72.0457	1999	2100
-120.53	72.2289	1999	2100
-120.009	72.2508	1999	2100
-120.56	72.3131	1999	2100
-119.757	72.3408	1999	2100
-120.619	72.3412	1999	2100
-120.14	72.3867	1999	2100
-119.801	72.4476	1999	2100
-119.821	72.5196	1999	2100
-119.707	72.5913	1999	2100
-118.956	72.7321	1999	2100
-119.62	72.8415	1999	2100
-118.2	72.9543	1999	2100
-118.07	72.9655	1999	2100
-118.698	72.9797	1999	2100
-117.93	72.9799	1999	2100
-118.206	72.9823	1999	2100
-118.123	72.9991	1999	2100
-117.945	73.0471	1999	2100
-117.667	73.08	1999	2100
-118.149	73.0862	1999	2100
-117.634	73.1075	1999	2100
-117.249	73.2095	1999	2100
-123.76	71.8707	2003	2009
-121.868	71.4733	2003	2100
-121.352	71.5959	2003	2100
-120.509	73.7319	2003	2100
-119.277	72.8217	2006	2013
-119.876	72.4522	2006	2100
-119.657	72.8631	2006	2100
-121.026	71.7803	2007	2008
-119.911	72.446	2007	2008
-121.5	71.7759	2007	2009
-120.936	71.8039	2007	2013
-120.976	71.7657	2007	2014
-123.848	71.6801	2007	2015
-119.853	72.5431	2007	2015
-120.803	71.5933	2007	2100
-121.058	71.6257	2007	2100
-121.031	71.6552	2007	2100
-120.89	71.6556	2007	2100
-121.617	71.6896	2007	2100
-121.942	71.7139	2007	2100
-121.645	71.7443	2007	2100
-120.853	71.7472	2007	2100
-121.425	71.7769	2007	2100
-121.617	71.7895	2007	2100
-120.616	71.8319	2007	2100
-120.701	71.9067	2007	2100
-120.682	72.0855	2007	2100
-119.989	72.264	2007	2100
-120.03	72.3743	2007	2100
-119.833	72.4719	2007	2100
-119.853	72.5687	2007	2100
-119.272	72.7824	2007	2100
-119.137	72.8738	2007	2100
-119.217	72.8754	2007	2100
-124.028	71.6944	2008	2100
-119.083	72.957	2008	2100
-121.744	71.7719	2009	2009	2013	2100
-121.7	71.8219	2009	2009	2012	2100
-121.011	71.6329	2009	2100
-120.68	72.3736	2009	2100
-118.943	72.7224	2009	2100
-117.379	73.1309	2009	2100
-117.139	73.2215	2009	2100
-116.756	73.3447	2009	2100
-120.82	71.6001	2010	2100
-119.832	72.4944	2011	2013
-120.326	72.4026	2011	2014
-120.702	71.6377	2011	2100
-120.678	71.6536	2011	2100
-120.883	71.7532	2011	2100
-121.482	71.8151	2011	2100
-120.606	72.1663	2011	2100
-119.036	72.9262	2011	2100
-117.259	73.1443	2011	2100
-117.509	73.1651	2011	2100
-117.31	73.1703	2011	2100
-117.599	73.1727	2011	2100
-117.644	73.1799	2011	2100
-117.064	73.2066	2011	2100
-116.757	73.2675	2011	2100
-116.649	73.2748	2011	2100
-121.538	71.6704	2012	2013
-119.334	72.5623	2012	2013
-120.743	71.8962	2012	2014
-120.616	72.2206	2012	2014
-119.919	72.3961	2012	2014
-118.965	72.8576	2012	2014
-122.382	71.3141	2012	2015
-121.019	71.76	2012	2015
-120.656	71.8391	2012	2015
-120.656	71.8575	2012	2015
-122.292	71.4457	2012	2100
-122.286	71.4483	2012	2100
-121.31	71.5333	2012	2100
-121.383	71.5575	2012	2100
-121.332	71.5796	2012	2100
-120.742	71.5959	2012	2100
-121.449	71.6163	2012	2100
-121.094	71.6415	2012	2100
-122.196	71.6429	2012	2100
-121.953	71.6594	2012	2100
-122.01	71.6648	2012	2100
-120.488	71.6657	2012	2100
-121.947	71.6701	2012	2100
-122.05	71.6723	2012	2100
-121.973	71.6766	2012	2100
-121.382	71.7004	2012	2100
-121.279	71.7041	2012	2100
-121.898	71.7144	2012	2100
-121.986	71.7286	2012	2100
-120.666	71.7321	2012	2100
-121.916	71.7546	2012	2100
-121.89	71.7624	2012	2100
-120.461	71.8361	2012	2100
-120.699	71.8667	2012	2100
-120.702	71.8716	2012	2100
-120.795	71.8893	2012	2100
-120.701	71.8902	2012	2100
-120.772	71.9158	2012	2100
-120.487	72.0518	2012	2100
-120.69	72.0645	2012	2100
-120.389	72.1808	2012	2100
-119.502	72.4114	2012	2100
-119.727	72.4641	2012	2100
-119.596	72.5498	2012	2100
-119.363	72.5555	2012	2100
-119.648	72.7535	2012	2100
-118.95	72.8149	2012	2100
-118.927	72.8497	2012	2100
-118.754	72.9014	2012	2100
-118.643	72.9105	2012	2100
-118.54	72.9211	2012	2100
-118.357	72.927	2012	2100
-118.668	72.9305	2012	2100
-118.755	72.9346	2012	2100
-118.115	72.9417	2012	2100
-119.637	72.9623	2012	2100
-118.514	72.9775	2012	2100
-117.861	72.9982	2012	2100
-117.803	73.0128	2012	2100
-117.857	73.0263	2012	2100
-117.691	73.0474	2012	2100
-117.655	73.049	2012	2100
-117.718	73.0518	2012	2100
-117.673	73.0545	2012	2100
-117.712	73.0633	2012	2100
-117.212	73.147	2012	2100
-117.679	73.2212	2012	2100
-117.78	73.2578	2012	2100
-120.655	72.3024	2013	2014
-119.995	72.4404	2013	2014	2016	2100
-124.85	71.9594	2013	2015
-122.809	71.1528	2013	2100
-122.836	71.1666	2013	2100
-122.809	71.1827	2013	2100
-122.807	71.192	2013	2100
-122.795	71.2182	2013	2100
-122.835	71.2205	2013	2100
-122.87	71.2379	2013	2100
-122.858	71.2505	2013	2100
-122.952	71.3397	2013	2100
-122.284	71.3471	2013	2100
-122.501	71.3535	2013	2100
-122.192	71.3696	2013	2100
-122.613	71.372	2013	2100
-122.199	71.3795	2013	2100
-122.389	71.3915	2013	2100
-121.461	71.5055	2013	2100
-121.615	71.5337	2013	2100
-121.01	71.5404	2013	2100
-121.357	71.5647	2013	2100
-120.911	71.5753	2013	2100
-120.741	71.5806	2013	2100
-120.942	71.5866	2013	2100
-121.012	71.5986	2013	2100
-120.946	71.6458	2013	2100
-120.806	71.6534	2013	2100
-122.22	71.6576	2013	2100
-121.405	71.7157	2013	2100
-120.864	71.8581	2013	2100
-120.514	72.0431	2013	2100
-120.408	72.183	2013	2100
-120.046	72.291	2013	2100
-119.934	72.3469	2013	2100
-119.939	72.4005	2013	2100
-119.612	72.454	2013	2100
-119.636	72.6659	2013	2100
-119.126	72.8045	2013	2100
-119.688	72.8378	2013	2100
-118.384	72.8383	2013	2100
-119.449	72.8992	2013	2100
-118.389	72.919	2013	2100
-118.618	72.9197	2013	2100
-116.685	73.2889	2013	2100
-116.779	73.2936	2013	2100
-116.407	73.311	2013	2100
-120.677	71.7452	2014	2015
-122.285	71.3461	2014	2100
-121.943	71.7352	2014	2100
-120.745	71.9217	2014	2100
-120.476	72.0498	2014	2100
-120.008	72.3621	2014	2100
-117.411	73.231	2014	2100
-116.68	73.3151	2014	2100
-120.773	72.0433	2015	2100
-119.365	72.5759	2015	2100
-119.652	72.8939	2015	2100
